# Supplementary material for: Bipolar charge collecting structure enables overall water splitting on ferroelectric photocatalysts
Source: Nat Commun. 2022 Jul 22;13:4245. doi: 10.1038/s41467-022-32002-y (PMC9307613; doi:10.1038/s41467-022-32002-y)
Supplement: Supplementary file 2 — Source Data [file 41467_2022_32002_MOESM2_ESM.zip]

Archive with 94 entries (71 files):
- SOURCE DATA/
- SOURCE DATA/1/
- SOURCE DATA/1/1b.png
- SOURCE DATA/1/1c.png
- SOURCE DATA/1/1d.png
- SOURCE DATA/3/
- SOURCE DATA/3/3a-1.png
- SOURCE DATA/3/3a-2.png
- SOURCE DATA/3/3b-1.png
- SOURCE DATA/3/3b-2.png
- SOURCE DATA/3/3c-1.png
- SOURCE DATA/3/3c-2.png
- SOURCE DATA/3/3d-1.png
- SOURCE DATA/3/3d-2.png
- SOURCE DATA/3/3e-1.png
- SOURCE DATA/3/3e-2.png
- SOURCE DATA/3/3f-1.png
- SOURCE DATA/3/3f-2.png
- SOURCE DATA/3/3g-1.png
- SOURCE DATA/3/3g-2.png
- SOURCE DATA/3/3h-1.png
- SOURCE DATA/3/3h-2.png
- SOURCE DATA/4/
- SOURCE DATA/4/4a-1.png
- SOURCE DATA/4/4a-2.png
- SOURCE DATA/RAW DATA.xlsx
- SOURCE DATA/S1/
- SOURCE DATA/S10/
- SOURCE DATA/S10/S10a.png
- SOURCE DATA/S11/
- SOURCE DATA/S11/S11a.png
- SOURCE DATA/S13/
- SOURCE DATA/S13/S13a.png
- SOURCE DATA/S13/S13b.png
- SOURCE DATA/S14/
- SOURCE DATA/S14/S14a.png
- SOURCE DATA/S14/S14b.png
- SOURCE DATA/S15/
- SOURCE DATA/S15/S15.png
- SOURCE DATA/S17/
- SOURCE DATA/S17/S17a.png
- SOURCE DATA/S17/S17b.png
- SOURCE DATA/S18/
- SOURCE DATA/S18/S18a.png
- SOURCE DATA/S18/S18b-1.png
- SOURCE DATA/S18/S18b-2.png
- SOURCE DATA/S19/
- SOURCE DATA/S19/S19a.png
- SOURCE DATA/S19/S19b-1.png
- SOURCE DATA/S19/S19b-2.png
- SOURCE DATA/S1/S1e.png
- SOURCE DATA/S1/S1f.png
- SOURCE DATA/S1/S1g.png
- SOURCE DATA/S20/
- SOURCE DATA/S20/S20a.png
- SOURCE DATA/S20/S20b-1.png
- SOURCE DATA/S20/S20b-2.png
- SOURCE DATA/S22/
- SOURCE DATA/S22/S22a.png
- SOURCE DATA/S22/S22b.png
- SOURCE DATA/S26/
- SOURCE DATA/S26/S26a.png
- SOURCE DATA/S26/S26b.png
- SOURCE DATA/S26/S26c.png
- SOURCE DATA/S27/
- SOURCE DATA/S27/S27a.png
- SOURCE DATA/S27/S27b.png
- SOURCE DATA/S27/S27c.png
- SOURCE DATA/S28/
- SOURCE DATA/S28/S28a.png
- SOURCE DATA/S3/
- SOURCE DATA/S3/S3a.png
- SOURCE DATA/S3/S3b.png
- SOURCE DATA/S3/S3c.png
- SOURCE DATA/S3/S3d.png
- SOURCE DATA/S3/S3e.png
- SOURCE DATA/S3/S3f.png
- SOURCE DATA/S4/
- SOURCE DATA/S4/S4a.png
- SOURCE DATA/S4/S4b.png
- SOURCE DATA/S4/S4c.png
- SOURCE DATA/S5/
- SOURCE DATA/S5/S5a.png
- SOURCE DATA/S5/S5b.png
- SOURCE DATA/S5/S5c.png
- SOURCE DATA/S6/
- SOURCE DATA/S6/S6a.png
- SOURCE DATA/S6/S6b.png
- SOURCE DATA/S6/S6c.png
- SOURCE DATA/S7/
- SOURCE DATA/S7/S7a.png
- SOURCE DATA/S7/S7b.png
- SOURCE DATA/S7/S7c.png
- SOURCE DATA/S7/S7d.png
