# Supplementary material for: Bipolar charge collecting structure enables overall water splitting on ferroelectric photocatalysts
Source: Nat Commun. 2022 Jul 22;13:4245. doi: 10.1038/s41467-022-32002-y (PMC9307613; doi:10.1038/s41467-022-32002-y)
Supplement: Supplementary file 2 — Source Data [file 41467_2022_32002_MOESM2_ESM.zip › SOURCE DATA/RAW DATA.xlsx]

## Sheet: 1
1e							1f
Line 1			Line 2				Line 3			Line 4
Distance(nm)	LWF(eV)		Distance(nm)	LWF(eV)			Distance(nm)	LWF(eV)		Distance(nm)	LWF(eV)
600.178	5.118		0	4.68471			0	4.9847		0	4.613
596.933	5.11597		5.54377	4.68721			6	4.987		6	4.616
593.689	5.1115		11.0875	4.68608			11	4.9875		12	4.612
590.445	5.11065		16.6313	4.68679			17	4.9848		17	4.612
587.201	5.11505		22.1751	4.68583			23	4.9845		23	4.614
583.957	5.11052		27.7188	4.68781			29	4.9855		29	4.611
580.712	5.11209		33.2626	4.68792			34	4.9837		35	4.611
577.468	5.11553		38.8064	4.68579			40	4.983		41	4.607
574.224	5.11342		44.3501	4.68515			46	4.9889		46	4.612
570.98	5.11191		49.8939	4.68716			52	4.984		52	4.609
567.736	5.11348		55.4377	4.68546			57	4.9815		58	4.611
564.491	5.11542		60.9814	4.68889			63	4.9862		64	4.613
561.247	5.11257		66.5252	4.68744			69	4.9838		70	4.613
558.003	5.1158		72.069	4.68577			75	4.987		75	4.612
554.759	5.11625		77.6127	4.68845			80	4.983		81	4.617
551.515	5.11542		83.1565	4.68901			86	4.984		87	4.617
548.27	5.12116		88.7003	4.68857			92	4.9827		93	4.616
545.026	5.11743		94.244	4.68875			98	4.9806		99	4.616
541.782	5.11804		99.7878	4.68879			103	4.9825		105	4.612
538.538	5.11693		105.332	4.68897			109	4.9863		110	4.611
535.293	5.1176		110.875	4.68843			115	4.983		116	4.612
532.049	5.11283		116.419	4.68732			121	4.9805		122	4.611
528.805	5.11135		121.963	4.68925			127	4.9793		128	4.609
525.561	5.10901		127.507	4.68696			132	4.9789		134	4.608
522.317	5.10891		133.05	4.68848			138	4.9737		139	4.605
519.072	5.11192		138.594	4.68616			144	4.9714		145	4.603
515.828	5.11017		144.138	4.68696			150	4.9715		151	4.6
512.584	5.10838		149.682	4.68764			155	4.9661		157	4.601
509.34	5.10943		155.226	4.68891			161	4.9616		163	4.6
506.096	5.10775		160.769	4.68786			167	4.9623		168	4.614
502.851	5.10786		166.313	4.68483			173	4.95792		174	4.617
499.607	5.10745		171.857	4.68692			178	4.963		180	4.627
496.363	5.10954		177.4	4.68962			184	4.9643		186	4.627
493.119	5.10939		182.944	4.68998			190	4.9679		192	4.631
489.875	5.10919		188.488	4.69053			196	4.9703		197	4.633
486.63	5.10625		194.032	4.69296			201	4.9721		203	4.638
483.386	5.11059		199.576	4.69351			207	4.9694		209	4.635
480.142	5.10605		205.119	4.69627			213	4.9742		215	4.642
476.898	5.11039		210.663	4.69616			219	4.9765		221	4.643
473.654	5.1074		216.207	4.6942			224	4.9746		227	4.644
470.409	5.11165		221.751	4.69794			230	4.977		232	4.645
467.165	5.10736		227.294	4.69877			236	4.9794		238	4.643
463.921	5.11185		232.838	4.70195			242	4.9831		244	4.646
460.677	5.10841		238.382	4.70642			248	4.9816		250	4.649
457.433	5.10917		243.926	4.70714			253	4.9823		256	4.65
454.188	5.10623		249.47	4.70724			259	4.9844		261	4.65
450.944	5.10566		255.013	4.71137			265	4.988		267	4.649
447.7	5.10631		260.557	4.71499			271	4.9866		273	4.653
444.456	5.10806		266.101	4.71389			276	4.9888		279	4.657
441.212	5.10102		271.645	4.71986			282	4.9863		285	4.655
437.967	5.09973		277.188	4.72175			288	4.9876		290	4.658
434.723	5.10115		282.732	4.72138			294	4.9933		296	4.663
431.479	5.10444		288.276	4.72791			299	4.9946		302	4.663
428.235	5.10147		293.82	4.72832			305	4.9927		308	4.664
424.991	5.10156		299.363	4.73091			311	4.9948		314	4.665
421.746	5.10099		304.907	4.73433			317	5.0002		319	4.667
418.502	5.09868		310.451	4.73688			322	4.9967		325	4.67
415.258	5.09799		315.995	4.74058			328	4.9989		331	4.669
412.014	5.10001		321.538	4.74186			334	5.0015		337	4.668
408.77	5.09801		327.082	4.74505			340	5.0043		343	4.67
405.525	5.09367		332.626	4.75125			346	4.9997		349	4.672
402.281	5.09711		338.17	4.75058			351	5.0052		354	4.67
399.037	5.09685		343.714	4.75881			357	5.0086		360	4.673
395.793	5.09125		349.257	4.75916			363	5.0001		366	4.673
392.549	5.09001		354.801	4.7596			369	5.007		372	4.677
389.304	5.08903		360.345	4.76468			374	5.0059		378	4.673
386.06	5.09507		365.889	4.76945			380	5.0104		383	4.671
382.816	5.0901		371.432	4.76816			386	5.0068		389	4.674
379.572	5.09411		376.976	4.77107			392	5.0087		395	4.67
376.328	5.08877		382.52	4.77406			397	5.0108		401	4.679
373.083	5.09047		388.064	4.77464			403	5.0125		407	4.678
369.839	5.08942		393.608	4.7767			409	5.0149		412	4.676
366.595	5.08584		399.151	4.77869			415	5.0142		418	4.68
363.351	5.08532		404.695	4.7783			420	5.0151		424	4.678
360.107	5.08175		410.239	4.77914			426	5.0175		430	4.682
356.862	5.07819		415.783	4.7786			432	5.0231		436	4.682
353.618	5.07998		421.326	4.77896			438	5.0211		441	4.685
350.374	5.07551		426.87	4.78237			443	5.0287		447	4.685
347.13	5.07865		432.414	4.78201			449	5.0279		453	4.69
343.886	5.07841		437.958	4.78208			455	5.0287		459	4.69
340.641	5.06937		443.501	4.78543			461	5.0291		465	4.693
337.397	5.06932		449.045	4.77905			467	5.0352		470	4.695
334.153	5.0693		454.589	4.78586			472	5.0319		476	4.696
330.909	5.06737		460.133	4.78348			478	5.035		482	4.698
327.664	5.06477		465.676	4.7844			484	5.0408		488	4.701
324.42	5.06385		471.22	4.78571			490	5.041		494	4.704
321.176	5.06398		476.764	4.78257			495	5.0405		500	4.707
317.932	5.05995		482.308	4.78345			501	5.0442		505	4.711
314.688	5.0631		487.851	4.78291			507	5.0499		511	4.709
311.443	5.05991		493.395	4.78614			513	5.051		517	4.715
308.199	5.05589		498.939	4.78406			518	5.052		523	4.718
304.955	5.05417		504.483	4.78403			524	5.054		529	4.722
301.711	5.05509		510.027	4.78403			530	5.061		534	4.729
298.467	5.0502		548.057	4.78685			536	5.06		540	4.73
295.222	5.04981		553.95	4.78586			541	5.06		546	4.737
291.978	5.04635		559.843	4.78317			547	5.066		552	4.74
288.734	5.05171		565.736	4.78861			553	5.07		558	4.741
285.49	5.04388		571.63	4.78807			559	5.073		563	4.748
282.246	5.04351		577.523	4.78717			564	5.077		569	4.751
279.001	5.04316		583.416	4.78539			570	5.077		575	4.757
275.757	5.04265		589.309	4.7863			576	5.082		581	4.758
272.513	5.03904		595.202	4.78448			582	5.082		587	4.765
269.269	5.03752		601.095	4.78728			588	5.085		592	4.77
266.025	5.03802						593	5.091		598	4.77
262.78	5.03357						599	5.09		604	4.775
259.536	5.03588						605	5.094		610	4.774
256.292	5.03471						611	5.094		616	4.781
253.048	5.0327						616	5.096		622	4.779
249.804	5.03033						622	5.099		627	4.785
246.559	5.03253						628	5.101		633	4.789
243.315	5.02784						634	5.098		639	4.789
240.071	5.02703						639	5.1		645	4.792
236.827	5.02603						645	5.103		651	4.789
233.583	5.02424						651	5.103		656	4.792
230.338	5.02749						657	5.105		662	4.791
227.094	5.02849						662	5.107		668	4.797
223.85	5.02627						668	5.106		674	4.8
220.606	5.02066						674	5.109		680	4.8
217.362	5.02366						680	5.111		685	4.798
214.117	5.0208						685	5.11		691	4.803
210.873	5.02307						691	5.114		697	4.805
207.629	5.02039						697	5.113		703	4.806
204.385	5.01726						703	5.114		709	4.804
201.141	5.01797						709	5.114		714	4.806
197.896	5.0186						714	5.118		720	4.809
194.652	5.01537						720	5.118		726	4.813
191.408	5.01254						726	5.115		732	4.814
188.164	5.01086						732	5.121		738	4.815
184.92	5.00881						737	5.118		744	4.816
181.675	5.01146						743	5.122		749	4.816
178.431	5.01062						749	5.119		755	4.82
175.187	5.01083						755	5.121		761	4.82
171.943	5.01363						760	5.122		767	4.821
168.699	5.00792						766	5.121		773	4.83
165.454	5.00955						772	5.125		778	4.832
162.21	5.01058						778	5.129		784	4.834
158.966	5.00981						783	5.129		795	4.839
155.722	5.00521						789	5.132		795	4.847
152.477	5.00408						795	5.133		805	4.849
149.233	5.00743						801	5.135		805	4.8598
145.989	5.00635						806	5.138		815	4.8637
142.745	5.00369						812	5.135		815	4.8716
139.501	5.00776						818	5.14		825	4.8786
136.256	5.00749						824	5.141		835	4.8848
133.012	5.00755						830	5.139		835	4.886
129.768	5.0038						835	5.141		845	4.8859
126.524	5.00349						841	5.143		845	4.8843
123.28	5.00489						847	5.142		855	4.8863
120.036	5.00286						853	5.142		855	4.8815
116.791	5.00643						858	5.137		865	4.8816
113.547	5.00194						864	5.131		875	4.8819
110.303	5.00098						870	5.132		875	4.8835
107.059	5.00245						873	5.129		885	4.8782
103.814	4.99891						883	5.128		885	4.8821
100.57	4.99985						883	5.127		895	4.8828
97.3261	4.99958						893	5.129		905	4.8899
94.0819	4.99996						903	5.13		905	4.8834
90.8376	5.00164						903	5.127		915	4.8894
87.5935	4.99746						913	5.126		915	4.8894
84.3493	4.99802						913	5.124		925	4.8869
81.1051	4.99814						923	5.127		925	4.8864
77.8609	4.99822						923	5.128		935	4.8882
74.6166	4.99665						933	5.129		945	4.8873
71.3724	4.99618						943	5.128		945	4.8918
68.1282	4.99697						943	5.13		955	4.8877
64.884	4.99604						953	5.13		955
61.6399	4.99745						953	5.127		965
58.3956	4.99875						963	5.129		975
55.1514	4.99281						963	5.13		975
51.9072	4.99523						973	5.131		985
48.663	4.99392
45.4188	4.99549
42.1746	4.99472
38.9304	4.99874
35.6862	4.99878
32.442	4.9962
29.1978	4.99517
25.9536	4.99934
22.7094	4.99364
19.4652	4.99498
16.221	4.99329
12.9768	4.99761
9.73258	4.99641
6.48838	4.999
3.24419	5.00072
0	4.99639

## Sheet: 2
2a										2b
Distance(nm)	LWF(eV)	Distance(nm)	LWF(eV)	Distance(nm)	LWF(eV)	Distance(nm)	LWF(eV)			Distance(nm)	LWF(eV)	Distance(nm)	LWF(eV)	Distance(nm)	LWF(eV)	Distance(nm)	LWF(eV)
+P	LWF(Dark, +P)	+P	Fitting Line(Dark, +P)	+P	LWF(Light, +P)	+P	Fitting Line(Light, +P)			-P	LWF(Dark, +P)	-P	Fitting Line(Dark, +P)	-P	LWF(Light, +P)	-P	Fitting Line(Light, +P)
0	4.95935	464.757	4.99439	466.843	4.67727	0	4.6062			0	5.14073	442.023	5.10937	459.873	4.79	459.873	4.78502
4.46883	4.96494	464.292	4.99439	462.079	4.67928	0.46731	4.6069			2.9166	5.13549	441.58	5.10937	455.274	4.7891	459.412	4.78502
8.93764	4.96257	463.827	4.99439	457.315	4.68294	0.93462	4.60759			11.7134	5.1388	441.138	5.10937	450.675	4.79005	458.952	4.78502
13.4065	4.96616	463.361	4.99439	452.551	4.68075	1.40193	4.60828			14.4593	5.14175	440.695	5.10937	446.076	4.79196	458.491	4.78502
17.8753	4.96669	462.896	4.99439	447.788	4.68206	1.86924	4.60896			23.4268	5.12761	440.253	5.10938	441.478	4.79375	458.031	4.78502
22.3441	4.9661	462.431	4.99439	443.024	4.68621	2.33655	4.60963			26.0021	5.12842	439.81	5.10938	436.879	4.79016	457.571	4.78502
26.8129	4.96993	461.966	4.99439	438.26	4.68352	2.80386	4.6103			35.1402	5.12868	439.368	5.10938	432.28	4.78814	457.111	4.78502
31.2818	4.96955	461.5	4.99439	433.497	4.68078	3.27117	4.61096			37.5448	5.13097	438.926	5.10938	427.681	4.78854	456.65	4.78502
35.7506	4.97202	461.035	4.99439	428.733	4.68157	3.73848	4.61162			46.8537	5.12201	438.483	5.10938	423.083	4.78633	456.19	4.78502
40.2194	4.97316	460.57	4.99438	423.969	4.67968	4.20579	4.61227			49.0876	5.12608	438.041	5.10938	418.484	4.78786	455.729	4.78502
44.6882	4.9702	460.105	4.99438	419.206	4.68749	4.6731	4.61291			58.5671	5.12156	437.598	5.10939	413.885	4.78875	455.269	4.78502
49.157	4.97391	459.64	4.99438	414.442	4.68136	5.14041	4.61355			60.6304	5.13203	437.156	5.10939	409.287	4.78856	454.809	4.78502
53.6259	4.97874	459.174	4.99438	409.678	4.68758	5.60772	4.61418			70.2805	5.12395	436.713	5.10939	404.688	4.78835	454.349	4.78502
58.0947	4.97247	458.709	4.99438	404.914	4.68276	6.07503	4.61481			72.1731	5.11906	436.271	5.10939	400.089	4.78404	453.888	4.78502
62.5635	4.97766	458.244	4.99438	400.151	4.68935	6.54234	4.61543			81.9939	5.11983	435.828	5.10939	395.49	4.78683	453.428	4.78502
67.0323	4.97585	457.779	4.99438	395.387	4.68813	7.00965	4.61605			83.7158	5.1209	435.386	5.1094	390.892	4.7857	452.968	4.78502
71.5011	4.97533	457.313	4.99438	390.623	4.6827	7.47696	4.61666			93.7074	5.11901	434.943	5.1094	386.293	4.78446	452.507	4.78502
75.9699	4.98188	456.848	4.99438	385.86	4.68676	7.94427	4.61726			95.2586	5.11174	434.501	5.1094	381.694	4.78738	452.047	4.78502
80.4388	4.97574	456.383	4.99437	381.096	4.68328	8.41158	4.61786			105.421	5.11962	434.058	5.1094	377.095	4.78421	451.587	4.78502
84.9076	4.98091	455.918	4.99437	376.332	4.68703	8.87889	4.61846			106.801	5.11993	433.616	5.1094	372.497	4.78454	451.126	4.78502
89.3764	4.98034	455.453	4.99437	371.569	4.6842	9.3462	4.61905			117.134	5.11937	433.173	5.1094	367.898	4.78278	450.666	4.78502
93.8452	4.98208	454.987	4.99437	366.805	4.68612	9.81351	4.61963			118.344	5.11576	432.731	5.10941	363.299	4.78251	450.206	4.78502
98.314	4.98118	454.522	4.99437	362.041	4.6856	10.2808	4.62021			128.848	5.11993	432.289	5.10941	358.701	4.78599	449.745	4.78502
102.783	4.98278	454.057	4.99437	357.277	4.6874	10.7481	4.62078			129.887	5.11393	431.846	5.10941	354.102	4.78797	449.285	4.78502
107.252	4.98707	453.592	4.99437	352.514	4.69015	11.2154	4.62135			140.561	5.11469	431.404	5.10941	349.503	4.78644	448.825	4.78502
111.72	4.98109	453.127	4.99437	347.75	4.68362	11.6828	4.62191			141.43	5.11199	430.961	5.10941	344.904	4.78438	448.364	4.78502
116.189	4.98617	452.661	4.99437	342.986	4.68404	12.1501	4.62247			152.274	5.10879	430.519	5.10942	340.306	4.79037	447.904	4.78502
120.658	4.98513	452.196	4.99436	338.223	4.68609	12.6174	4.62303			152.972	5.11362	430.076	5.10942	335.707	4.78679	447.444	4.78503
125.127	4.98807	451.731	4.99436	333.459	4.68694	13.0847	4.62358			163.988	5.11144	429.634	5.10942	331.108	4.78543	446.983	4.78503
129.596	4.98776	451.266	4.99436	328.695	4.69091	13.552	4.62412			164.515	5.11057	429.191	5.10942	326.51	4.79093	446.523	4.78503
134.065	4.99087	450.8	4.99436	323.932	4.69421	14.0193	4.62466			175.701	5.11225	428.749	5.10942	321.911	4.78545	446.063	4.78503
138.533	4.98483	450.335	4.99436	319.168	4.69707	14.4866	4.62519			176.058	5.11606	428.306	5.10942	317.312	4.78333	445.602	4.78503
143.002	4.98696	449.87	4.99436	314.404	4.69271	14.9539	4.62572			187.415	5.11571	427.864	5.10943	312.713	4.78248	445.142	4.78503
147.471	4.9903	449.405	4.99436	309.64	4.69179	15.4212	4.62625			187.601	5.1066	427.421	5.10943	308.115	4.78688	444.682	4.78503
151.94	4.99044	448.94	4.99436	304.877	4.69057	15.8885	4.62677			199.128	5.11006	426.979	5.10943	303.516	4.78444	444.221	4.78503
156.409	4.98885	448.474	4.99436	300.113	4.68798	16.3559	4.62728			199.143	5.10442	426.537	5.10943	298.917	4.78309	443.761	4.78503
160.877	4.99179	448.009	4.99435	295.349	4.68896	16.8232	4.62779			210.686	5.11489	426.094	5.10943	294.318	4.78429	443.301	4.78503
165.346	4.99016	447.544	4.99435	290.586	4.69286	17.2905	4.6283			210.842	5.11255	425.652	5.10944	289.72	4.78445	442.84	4.78503
169.815	4.99012	447.079	4.99435	285.822	4.69179	17.7578	4.6288			222.229	5.11067	425.209	5.10944	285.121	4.78307	442.38	4.78503
174.284	4.98815	446.613	4.99435	281.058	4.68923	18.2251	4.6293			222.555	5.11464	424.767	5.10944	280.522	4.78658	441.92	4.78503
178.753	4.98673	446.148	4.99435	276.295	4.68706	18.6924	4.62979			233.772	5.10665	424.324	5.10944	275.923	4.78221	441.459	4.78503
183.221	4.99188	445.683	4.99435	271.531	4.68542	19.1597	4.63028			234.268	5.11205	423.882	5.10944	271.325	4.78084	440.999	4.78503
187.69	4.99053	445.218	4.99435	266.767	4.68706	19.627	4.63076			245.315	5.10732	423.439	5.10945	266.726	4.78465	440.539	4.78503
192.159	4.99052	444.752	4.99435	262.003	4.68957	20.0943	4.63124			245.982	5.11235	422.997	5.10945	262.127	4.77868	440.078	4.78503
196.628	4.98843	444.287	4.99434	257.24	4.68996	20.5616	4.63172			256.857	5.11408	422.554	5.10945	257.529	4.78377	439.618	4.78503
201.097	4.98834	443.822	4.99434	252.476	4.68966	21.0289	4.63219			257.695	5.10828	422.112	5.10945	252.93	4.78045	439.158	4.78503
205.566	4.99242	443.357	4.99434	247.712	4.6816	21.4963	4.63266			268.4	5.11723	421.669	5.10945	248.331	4.78196	438.697	4.78503
210.034	4.98838	442.892	4.99434	242.949	4.68011	21.9636	4.63312			269.409	5.11108	421.227	5.10946	243.732	4.78408	438.237	4.78503
214.503	4.99254	442.426	4.99434	238.185	4.68505	22.4309	4.63358			279.943	5.10981	420.784	5.10946	239.134	4.7849	437.777	4.78503
218.972	4.99389	441.961	4.99434	233.421	4.67968	22.8982	4.63403			281.122	5.11011	420.342	5.10946	234.535	4.78116	437.316	4.78503
223.441	4.9906	441.496	4.99434	228.658	4.68279	23.3655	4.63448			291.486	5.11032	419.9	5.10946	229.936	4.7807	436.856	4.78503
227.91	4.99193	441.031	4.99434	223.894	4.68069	23.8328	4.63493			292.836	5.11337	419.457	5.10946	225.338	4.7844	436.396	4.78503
232.378	4.99044	440.565	4.99433	219.13	4.67812	24.3001	4.63537			303.028	5.10828	419.015	5.10947	220.739	4.78156	435.935	4.78503
236.847	4.99631	440.1	4.99433	214.367	4.68066	24.7674	4.63581			304.549	5.11072	418.572	5.10947	216.14	4.78484	435.475	4.78503
241.316	4.9898	439.635	4.99433	209.603	4.67977	25.2347	4.63625			314.571	5.1125	418.13	5.10947	211.541	4.78606	435.015	4.78503
245.785	4.99028	439.17	4.99433	204.839	4.68264	25.702	4.63668			316.262	5.11027	417.687	5.10947	206.943	4.78843	434.554	4.78503
250.254	4.99362	438.705	4.99433	200.075	4.67995	26.1694	4.6371			326.114	5.10808	417.245	5.10948	202.344	4.7898	434.094	4.78503
254.723	4.99025	438.239	4.99433	195.312	4.67876	26.6367	4.63753			327.976	5.11261	416.802	5.10948	197.745	4.78503	433.634	4.78503
259.191	4.99321	437.774	4.99433	190.548	4.67889	27.104	4.63795			337.656	5.11581	416.36	5.10948	193.147	4.78777	433.173	4.78503
263.66	4.99377	437.309	4.99433	185.784	4.68328	27.5713	4.63836			339.689	5.10559	415.917	5.10948	188.548	4.79278	432.713	4.78503
268.129	4.99554	436.844	4.99432	181.021	4.67382	28.0386	4.63878			349.199	5.1091	415.475	5.10948	183.949	4.78726	432.253	4.78503
272.598	4.99258	436.378	4.99432	176.257	4.67144	28.5059	4.63918			351.403	5.10711	415.032	5.10949	179.35	4.78612	431.792	4.78503
277.067	4.9961	435.913	4.99432	171.493	4.67141	28.9732	4.63959			360.742	5.10381	414.59	5.10949	174.751	4.79091	431.332	4.78503
281.535	4.9891	435.448	4.99432	166.73	4.67751	29.4405	4.63999			363.116	5.10457	414.147	5.10949	170.153	4.78786	430.872	4.78503
286.004	4.99457	434.983	4.99432	161.966	4.66854	29.9078	4.64039			372.285	5.11301	413.705	5.10949	165.554	4.79066	430.411	4.78503
290.473	4.99236	434.518	4.99432	157.202	4.66952	30.3751	4.64078			374.829	5.11001	413.263	5.1095	160.955	4.7874	429.951	4.78503
294.942	4.99183	434.052	4.99432	152.438	4.67208	30.8424	4.64117			383.827	5.10508	412.82	5.1095	156.357	4.79231	429.491	4.78503
299.411	4.99508	433.587	4.99431	147.675	4.66824	31.3098	4.64156			386.543	5.10874	412.378	5.1095	151.758	4.79165	429.03	4.78504
303.88	4.9926	433.122	4.99431	142.911	4.67083	31.7771	4.64194			395.37	5.1124	411.935	5.1095	147.159	4.78768	428.57	4.78504
308.348	4.99493	432.657	4.99431	138.147	4.67303	32.2444	4.64232			398.256	5.10635	411.493	5.1095	142.56	4.79007	428.11	4.78504
312.817	4.99403	432.192	4.99431	133.384	4.67168	32.7117	4.6427			406.913	5.10854	411.05	5.10951	137.962	4.78963	427.649	4.78504
317.286	4.99432	431.726	4.99431	128.62	4.66824	33.179	4.64308			409.97	5.10762	410.608	5.10951	133.363	4.7915	427.189	4.78504
321.755	4.99466	431.261	4.99431	123.856	4.6719	33.6463	4.64345			418.456	5.10376	410.165	5.10951	128.764	4.79629	426.729	4.78504
326.224	4.99666	430.796	4.99431	119.093	4.67449	34.1136	4.64381			421.683	5.11662	409.723	5.10951	124.166	4.79331	426.268	4.78504
330.692	4.99412	430.331	4.9943	114.329	4.66882	34.5809	4.64418			429.999	5.1123	409.28	5.10952	119.567	4.79332	425.808	4.78504
335.161	4.99526	429.865	4.9943	109.565	4.67083	35.0482	4.64454			433.397	5.11332	408.838	5.10952	114.968	4.79314	425.348	4.78504
339.63	4.99578	429.4	4.9943	104.801	4.67089	35.5155	4.64489					408.395	5.10952	110.369	4.8006	424.887	4.78504
344.099	4.99511	428.935	4.9943	100.038	4.67013	35.9829	4.64525					407.953	5.10952	105.771	4.79602	424.427	4.78504
348.568	4.99681	428.47	4.9943	95.274	4.66833	36.4502	4.6456					407.511	5.10952	101.172	4.79636	423.967	4.78504
353.037	4.99513	428.005	4.9943	90.5103	4.66848	36.9175	4.64595					407.068	5.10953	96.5732	4.79901	423.506	4.78504
357.505	4.99579	427.539	4.9943	85.7466	4.66644	37.3848	4.64629					406.626	5.10953	91.9745	4.80088	423.046	4.78504
361.974	4.99567	427.074	4.99429	80.9829	4.66799	37.8521	4.64663					406.183	5.10953	87.3758	4.80411	422.586	4.78504
366.443	4.99517	426.609	4.99429	76.2192	4.66909	38.3194	4.64697					405.741	5.10953	82.7771	4.80582	422.125	4.78504
370.912	4.99423	426.144	4.99429	71.4555	4.6654	38.7867	4.64731					405.298	5.10954	78.1783	4.80577	421.665	4.78504
375.381	4.99213	425.678	4.99429	66.6918	4.65679	39.254	4.64764					404.856	5.10954	73.5796	4.80719	421.205	4.78504
379.849	4.99678	425.213	4.99429	61.9281	4.65636	39.7213	4.64797					404.413	5.10954	68.9809	4.81458	420.744	4.78504
384.318	4.99095	424.748	4.99429	57.1644	4.65514	40.1887	4.6483					403.971	5.10954	64.3821	4.81364	420.284	4.78504
388.787	4.99362	424.283	4.99429	52.4007	4.65493	40.656	4.64862					403.528	5.10955	59.7834	4.81098	419.824	4.78504
393.256	4.99852	423.817	4.99428	47.637	4.64986	41.1233	4.64894					403.086	5.10955	55.1847	4.81231	419.363	4.78504
397.725	4.99563	423.352	4.99428	42.8733	4.65038	41.5906	4.64926					402.643	5.10955	50.586	4.81877	418.903	4.78504
402.194	4.99181	422.887	4.99428	38.1096	4.64135	42.0579	4.64957					402.201	5.10955	45.9873	4.82871	418.443	4.78504
406.662	4.99852	422.422	4.99428	33.3459	4.64614	42.5252	4.64989					401.758	5.10956	41.3885	4.82461	417.982	4.78504
411.131	4.99271	421.957	4.99428	28.5822	4.63564	42.9925	4.6502					401.316	5.10956	36.7898	4.83249	417.522	4.78504
415.6	4.99547	421.491	4.99428	23.8185	4.63207	43.4598	4.6505					400.874	5.10956	32.1911	4.83739	417.062	4.78504
420.069	4.99522	421.026	4.99427	19.0548	4.62493	43.9271	4.65081					400.431	5.10956	27.5923	4.83739	416.601	4.78504
424.538	4.9977	420.561	4.99427	14.2911	4.61395	44.3944	4.65111					399.989	5.10957	22.9936	4.84687	416.141	4.78504
429.006	4.99364	420.096	4.99427	9.5275	4.60381	44.8618	4.65141					399.546	5.10957	18.3949	4.85198	415.681	4.78504
433.475	4.99829	419.63	4.99427	4.7638	4.60491	45.3291	4.6517					399.104	5.10957	13.7962	4.85289	415.22	4.78505
437.944	4.99373	419.165	4.99427	0	4.60253	45.7964	4.652					398.661	5.10957	9.1975	4.86056	414.76	4.78505
442.413	4.99847	418.7	4.99427	--	--	46.2637	4.65229					398.219	5.10958	4.5987	4.85932	414.3	4.78505
446.882	4.99633	418.235	4.99426	--	--	46.731	4.65258					397.776	5.10958	0	4.86645	413.839	4.78505
451.351	4.997	417.77	4.99426	--	--	47.1983	4.65286					397.334	5.10958			413.379	4.78505
455.819	4.99486	417.304	4.99426	--	--	47.6656	4.65315					396.891	5.10958			412.919	4.78505
460.288	5.00008	416.839	4.99426	--	--	48.1329	4.65343					396.449	5.10959			412.458	4.78505
464.757	4.9942	416.374	4.99426	--	--	48.6002	4.6537					396.006	5.10959			411.998	4.78505
--	--	415.909	4.99426	--	--	49.0675	4.65398					395.564	5.10959			411.538	4.78505
--	--	415.443	4.99425	--	--	49.5348	4.65425					395.121	5.1096			411.077	4.78505
--	--	414.978	4.99425	--	--	50.0022	4.65452					394.679	5.1096			410.617	4.78505
--	--	414.513	4.99425	--	--	50.4695	4.65479					394.237	5.1096			410.157	4.78505
--	--	414.048	4.99425	--	--	50.9368	4.65506					393.794	5.1096			409.696	4.78505
--	--	413.583	4.99425	--	--	51.4041	4.65532					393.352	5.10961			409.236	4.78505
--	--	413.117	4.99425	--	--	51.8714	4.65558					392.909	5.10961			408.776	4.78505
--	--	412.652	4.99424	--	--	52.3387	4.65584					392.467	5.10961			408.315	4.78505
--	--	412.187	4.99424	--	--	52.806	4.6561					392.024	5.10961			407.855	4.78505
--	--	411.722	4.99424	--	--	53.2733	4.65635					391.582	5.10962			407.395	4.78505
--	--	411.257	4.99424	--	--	53.7406	4.65661					391.139	5.10962			406.934	4.78505
--	--	410.791	4.99424	--	--	54.2079	4.65686					390.697	5.10962			406.474	4.78505
--	--	410.326	4.99424	--	--	54.6753	4.6571					390.254	5.10963			406.014	4.78505
--	--	409.861	4.99423	--	--	55.1426	4.65735					389.812	5.10963			405.553	4.78505
--	--	409.396	4.99423	--	--	55.6099	4.65759					389.369	5.10963			405.093	4.78505
--	--	408.93	4.99423	--	--	56.0772	4.65783					388.927	5.10963			404.633	4.78505
--	--	408.465	4.99423	--	--	56.5445	4.65807					388.485	5.10964			404.172	4.78506
--	--	408	4.99423	--	--	57.0118	4.65831					388.042	5.10964			403.712	4.78506
--	--	407.535	4.99422	--	--	57.4791	4.65854					387.6	5.10964			403.252	4.78506
--	--	407.07	4.99422	--	--	57.9464	4.65878					387.157	5.10965			402.791	4.78506
--	--	406.604	4.99422	--	--	58.4137	4.65901					386.715	5.10965			402.331	4.78506
--	--	406.139	4.99422	--	--	58.8811	4.65924					386.272	5.10965			401.871	4.78506
--	--	405.674	4.99422	--	--	59.3484	4.65946					385.83	5.10965			401.41	4.78506
--	--	405.209	4.99422	--	--	59.8157	4.65969					385.387	5.10966			400.95	4.78506
--	--	404.743	4.99421	--	--	60.283	4.65991					384.945	5.10966			400.49	4.78506
--	--	404.278	4.99421	--	--	60.7503	4.66013					384.502	5.10966			400.029	4.78506
--	--	403.813	4.99421	--	--	61.2176	4.66035					384.06	5.10967			399.569	4.78506
--	--	403.348	4.99421	--	--	61.6849	4.66057					383.617	5.10967			399.109	4.78506
--	--	402.882	4.99421	--	--	62.1522	4.66078					383.175	5.10967			398.648	4.78506
--	--	402.417	4.9942	--	--	62.6195	4.66099					382.732	5.10967			398.188	4.78506
--	--	401.952	4.9942	--	--	63.0868	4.6612					382.29	5.10968			397.728	4.78506
--	--	401.487	4.9942	--	--	63.5541	4.66141					381.848	5.10968			397.267	4.78506
--	--	401.022	4.9942	--	--	64.0215	4.66162					381.405	5.10968			396.807	4.78506
--	--	400.556	4.9942	--	--	64.4888	4.66183					380.963	5.10969			396.347	4.78506
--	--	400.091	4.99419	--	--	64.9561	4.66203					380.52	5.10969			395.886	4.78506
--	--	399.626	4.99419	--	--	65.4234	4.66223					380.078	5.10969			395.426	4.78506
--	--	399.161	4.99419	--	--	65.8907	4.66243					379.635	5.1097			394.966	4.78507
--	--	398.695	4.99419	--	--	66.358	4.66263					379.193	5.1097			394.505	4.78507
--	--	398.23	4.99419	--	--	66.8253	4.66282					378.75	5.1097			394.045	4.78507
--	--	397.765	4.99418	--	--	67.2926	4.66302					378.308	5.10971			393.585	4.78507
--	--	397.3	4.99418	--	--	67.7599	4.66321					377.865	5.10971			393.124	4.78507
--	--	396.835	4.99418	--	--	68.2272	4.6634					377.423	5.10971			392.664	4.78507
--	--	396.369	4.99418	--	--	68.6946	4.66359					376.98	5.10972			392.204	4.78507
--	--	395.904	4.99418	--	--	69.1619	4.66378					376.538	5.10972			391.743	4.78507
--	--	395.439	4.99417	--	--	69.6292	4.66397					376.095	5.10972			391.283	4.78507
--	--	394.974	4.99417	--	--	70.0965	4.66415					375.653	5.10973			390.823	4.78507
--	--	394.509	4.99417	--	--	70.5638	4.66433					375.211	5.10973			390.362	4.78507
--	--	394.043	4.99417	--	--	71.0311	4.66451					374.768	5.10973			389.902	4.78507
--	--	393.578	4.99416	--	--	71.4984	4.66469					374.326	5.10974			389.442	4.78507
--	--	393.113	4.99416	--	--	71.9657	4.66487					373.883	5.10974			388.981	4.78507
--	--	392.648	4.99416	--	--	72.433	4.66505					373.441	5.10974			388.521	4.78507
--	--	392.182	4.99416	--	--	72.9004	4.66522					372.998	5.10975			388.061	4.78507
--	--	391.717	4.99416	--	--	73.3677	4.6654					372.556	5.10975			387.6	4.78507
--	--	391.252	4.99415	--	--	73.835	4.66557					372.113	5.10975			387.14	4.78508
--	--	390.787	4.99415	--	--	74.3023	4.66574					371.671	5.10976			386.68	4.78508
--	--	390.321	4.99415	--	--	74.7696	4.66591					371.228	5.10976			386.219	4.78508
--	--	389.856	4.99415	--	--	75.2369	4.66607					370.786	5.10976			385.759	4.78508
--	--	389.391	4.99414	--	--	75.7042	4.66624					370.343	5.10977			385.299	4.78508
--	--	388.926	4.99414	--	--	76.1715	4.6664					369.901	5.10977			384.838	4.78508
--	--	388.461	4.99414	--	--	76.6388	4.66657					369.459	5.10977			384.378	4.78508
--	--	387.995	4.99414	--	--	77.1061	4.66673					369.016	5.10978			383.918	4.78508
--	--	387.53	4.99414	--	--	77.5734	4.66689					368.574	5.10978			383.457	4.78508
--	--	387.065	4.99413	--	--	78.0408	4.66705					368.131	5.10978			382.997	4.78508
--	--	386.6	4.99413	--	--	78.5081	4.6672					367.689	5.10979			382.537	4.78508
--	--	386.134	4.99413	--	--	78.9754	4.66736					367.246	5.10979			382.076	4.78508
--	--	385.669	4.99413	--	--	79.4427	4.66751					366.804	5.10979			381.616	4.78508
--	--	385.204	4.99412	--	--	79.91	4.66767					366.361	5.1098			381.156	4.78508
--	--	384.739	4.99412	--	--	80.3773	4.66782					365.919	5.1098			380.695	4.78508
--	--	384.274	4.99412	--	--	80.8446	4.66797					365.476	5.1098			380.235	4.78509
--	--	383.808	4.99412	--	--	81.3119	4.66812					365.034	5.10981			379.775	4.78509
--	--	383.343	4.99411	--	--	81.7792	4.66826					364.591	5.10981			379.314	4.78509
--	--	382.878	4.99411	--	--	82.2465	4.66841					364.149	5.10982			378.854	4.78509
--	--	382.413	4.99411	--	--	82.7139	4.66856					363.706	5.10982			378.394	4.78509
--	--	381.947	4.99411	--	--	83.1812	4.6687					363.264	5.10982			377.933	4.78509
--	--	381.482	4.9941	--	--	83.6485	4.66884					362.822	5.10983			377.473	4.78509
--	--	381.017	4.9941	--	--	84.1158	4.66898					362.379	5.10983			377.013	4.78509
--	--	380.552	4.9941	--	--	84.5831	4.66912					361.937	5.10983			376.552	4.78509
--	--	380.087	4.9941	--	--	85.0504	4.66926					361.494	5.10984			376.092	4.78509
--	--	379.621	4.99409	--	--	85.5177	4.6694					361.052	5.10984			375.632	4.78509
--	--	379.156	4.99409	--	--	85.985	4.66953					360.609	5.10984			375.171	4.78509
--	--	378.691	4.99409	--	--	86.4523	4.66967					360.167	5.10985			374.711	4.78509
--	--	378.226	4.99409	--	--	86.9197	4.6698					359.724	5.10985			374.251	4.78509
--	--	377.76	4.99408	--	--	87.387	4.66994					359.282	5.10986			373.79	4.7851
--	--	377.295	4.99408	--	--	87.8543	4.67007					358.839	5.10986			373.33	4.7851
--	--	376.83	4.99408	--	--	88.3216	4.6702					358.397	5.10986			372.87	4.7851
--	--	376.365	4.99408	--	--	88.7889	4.67033					357.954	5.10987			372.409	4.7851
--	--	375.9	4.99407	--	--	89.2562	4.67045					357.512	5.10987			371.949	4.7851
--	--	375.434	4.99407	--	--	89.7235	4.67058					357.069	5.10988			371.489	4.7851
--	--	374.969	4.99407	--	--	90.1908	4.67071					356.627	5.10988			371.028	4.7851
--	--	374.504	4.99407	--	--	90.6581	4.67083					356.185	5.10988			370.568	4.7851
--	--	374.039	4.99406	--	--	91.1254	4.67095					355.742	5.10989			370.108	4.7851
--	--	373.573	4.99406	--	--	91.5927	4.67108					355.3	5.10989			369.647	4.7851
--	--	373.108	4.99406	--	--	92.0601	4.6712					354.857	5.1099			369.187	4.7851
--	--	372.643	4.99406	--	--	92.5274	4.67132					354.415	5.1099			368.727	4.7851
--	--	372.178	4.99405	--	--	92.9947	4.67144					353.972	5.1099			368.266	4.78511
--	--	371.713	4.99405	--	--	93.462	4.67155					353.53	5.10991			367.806	4.78511
--	--	371.247	4.99405	--	--	93.9293	4.67167					353.087	5.10991			367.346	4.78511
--	--	370.782	4.99404	--	--	94.3966	4.67179					352.645	5.10992			366.885	4.78511
--	--	370.317	4.99404	--	--	94.8639	4.6719					352.202	5.10992			366.425	4.78511
--	--	369.852	4.99404	--	--	95.3312	4.67202					351.76	5.10992			365.965	4.78511
--	--	369.386	4.99404	--	--	95.7985	4.67213					351.317	5.10993			365.504	4.78511
--	--	368.921	4.99403	--	--	96.2658	4.67224					350.875	5.10993			365.044	4.78511
--	--	368.456	4.99403	--	--	96.7331	4.67235					350.432	5.10994			364.584	4.78511
--	--	367.991	4.99403	--	--	97.2005	4.67246					349.99	5.10994			364.123	4.78511
--	--	367.526	4.99402	--	--	97.6678	4.67257					349.548	5.10995			363.663	4.78512
--	--	367.06	4.99402	--	--	98.1351	4.67268					349.105	5.10995			363.203	4.78512
--	--	366.595	4.99402	--	--	98.6024	4.67279					348.663	5.10995			362.742	4.78512
--	--	366.13	4.99402	--	--	99.0697	4.67289					348.22	5.10996			362.282	4.78512
--	--	365.665	4.99401	--	--	99.537	4.673					347.778	5.10996			361.822	4.78512
--	--	365.199	4.99401	--	--	100.004	4.6731					347.335	5.10997			361.361	4.78512
--	--	364.734	4.99401	--	--	100.472	4.6732					346.893	5.10997			360.901	4.78512
--	--	364.269	4.994	--	--	100.939	4.67331					346.45	5.10998			360.441	4.78512
--	--	363.804	4.994	--	--	101.406	4.67341					346.008	5.10998			359.98	4.78512
--	--	363.339	4.994	--	--	101.874	4.67351					345.565	5.10998			359.52	4.78512
--	--	362.873	4.99399	--	--	102.341	4.67361					345.123	5.10999			359.06	4.78513
--	--	362.408	4.99399	--	--	102.808	4.67371					344.68	5.10999			358.599	4.78513
--	--	361.943	4.99399	--	--	103.275	4.6738					344.238	5.11			358.139	4.78513
--	--	361.478	4.99399	--	--	103.743	4.6739					343.796	5.11			357.679	4.78513
--	--	361.012	4.99398	--	--	104.21	4.674					343.353	5.11001			357.218	4.78513
--	--	360.547	4.99398	--	--	104.677	4.67409					342.911	5.11001			356.758	4.78513
--	--	360.082	4.99398	--	--	105.145	4.67419					342.468	5.11002			356.298	4.78513
--	--	359.617	4.99397	--	--	105.612	4.67428					342.026	5.11002			355.837	4.78513
--	--	359.152	4.99397	--	--	106.079	4.67437					341.583	5.11003			355.377	4.78513
--	--	358.686	4.99397	--	--	106.547	4.67446					341.141	5.11003			354.917	4.78513
--	--	358.221	4.99396	--	--	107.014	4.67456					340.698	5.11003			354.456	4.78514
--	--	357.756	4.99396	--	--	107.481	4.67465					340.256	5.11004			353.996	4.78514
--	--	357.291	4.99396	--	--	107.949	4.67474					339.813	5.11004			353.536	4.78514
--	--	356.825	4.99395	--	--	108.416	4.67482					339.371	5.11005			353.075	4.78514
--	--	356.36	4.99395	--	--	108.883	4.67491					338.928	5.11005			352.615	4.78514
--	--	355.895	4.99395	--	--	109.351	4.675					338.486	5.11006			352.155	4.78514
--	--	355.43	4.99394	--	--	109.818	4.67508					338.043	5.11006			351.694	4.78514
--	--	354.965	4.99394	--	--	110.285	4.67517					337.601	5.11007			351.234	4.78514
--	--	354.499	4.99394	--	--	110.752	4.67526					337.159	5.11007			350.774	4.78515
--	--	354.034	4.99393	--	--	111.22	4.67534					336.716	5.11008			350.313	4.78515
--	--	353.569	4.99393	--	--	111.687	4.67542					336.274	5.11008			349.853	4.78515
--	--	353.104	4.99393	--	--	112.154	4.67551					335.831	5.11009			349.393	4.78515
--	--	352.638	4.99392	--	--	112.622	4.67559					335.389	5.11009			348.932	4.78515
--	--	352.173	4.99392	--	--	113.089	4.67567					334.946	5.1101			348.472	4.78515
--	--	351.708	4.99392	--	--	113.556	4.67575					334.504	5.1101			348.012	4.78515
--	--	351.243	4.99391	--	--	114.024	4.67583					334.061	5.11011			347.551	4.78515
--	--	350.778	4.99391	--	--	114.491	4.67591					333.619	5.11011			347.091	4.78516
--	--	350.312	4.99391	--	--	114.958	4.67599					333.176	5.11012			346.631	4.78516
--	--	349.847	4.9939	--	--	115.426	4.67606					332.734	5.11012			346.17	4.78516
--	--	349.382	4.9939	--	--	115.893	4.67614					332.291	5.11013			345.71	4.78516
--	--	348.917	4.9939	--	--	116.36	4.67622					331.849	5.11013			345.25	4.78516
--	--	348.451	4.99389	--	--	116.827	4.67629					331.406	5.11014			344.789	4.78516
--	--	347.986	4.99389	--	--	117.295	4.67637					330.964	5.11014			344.329	4.78516
--	--	347.521	4.99389	--	--	117.762	4.67644					330.522	5.11015			343.869	4.78516
--	--	347.056	4.99388	--	--	118.229	4.67651					330.079	5.11015			343.408	4.78517
--	--	346.591	4.99388	--	--	118.697	4.67659					329.637	5.11016			342.948	4.78517
--	--	346.125	4.99388	--	--	119.164	4.67666					329.194	5.11016			342.488	4.78517
--	--	345.66	4.99387	--	--	119.631	4.67673					328.752	5.11017			342.027	4.78517
--	--	345.195	4.99387	--	--	120.099	4.6768					328.309	5.11017			341.567	4.78517
--	--	344.73	4.99386	--	--	120.566	4.67687					327.867	5.11018			341.107	4.78517
--	--	344.264	4.99386	--	--	121.033	4.67694					327.424	5.11018			340.646	4.78517
--	--	343.799	4.99386	--	--	121.501	4.67701					326.982	5.11019			340.186	4.78518
--	--	343.334	4.99385	--	--	121.968	4.67708					326.539	5.11019			339.726	4.78518
--	--	342.869	4.99385	--	--	122.435	4.67715					326.097	5.1102			339.265	4.78518
--	--	342.404	4.99385	--	--	122.903	4.67721					325.654	5.1102			338.805	4.78518
--	--	341.938	4.99384	--	--	123.37	4.67728					325.212	5.11021			338.345	4.78518
--	--	341.473	4.99384	--	--	123.837	4.67735					324.769	5.11022			337.884	4.78518
--	--	341.008	4.99383	--	--	124.304	4.67741					324.327	5.11022			337.424	4.78519
--	--	340.543	4.99383	--	--	124.772	4.67748					323.885	5.11023			336.964	4.78519
--	--	340.077	4.99383	--	--	125.239	4.67754					323.442	5.11023			336.503	4.78519
--	--	339.612	4.99382	--	--	125.706	4.6776					323	5.11024			336.043	4.78519
--	--	339.147	4.99382	--	--	126.174	4.67767					322.557	5.11024			335.583	4.78519
--	--	338.682	4.99381	--	--	126.641	4.67773					322.115	5.11025			335.122	4.78519
--	--	338.217	4.99381	--	--	127.108	4.67779					321.672	5.11025			334.662	4.78519
--	--	337.751	4.99381	--	--	127.576	4.67785					321.23	5.11026			334.202	4.7852
--	--	337.286	4.9938	--	--	128.043	4.67791					320.787	5.11027			333.741	4.7852
--	--	336.821	4.9938	--	--	128.51	4.67797					320.345	5.11027			333.281	4.7852
--	--	336.356	4.99379	--	--	128.978	4.67803					319.902	5.11028			332.821	4.7852
--	--	335.89	4.99379	--	--	129.445	4.67809					319.46	5.11028			332.36	4.7852
--	--	335.425	4.99379	--	--	129.912	4.67815					319.017	5.11029			331.9	4.7852
--	--	334.96	4.99378	--	--	130.379	4.67821					318.575	5.11029			331.44	4.78521
--	--	334.495	4.99378	--	--	130.847	4.67827					318.133	5.1103			330.979	4.78521
--	--	334.03	4.99377	--	--	131.314	4.67833					317.69	5.11031			330.519	4.78521
--	--	333.564	4.99377	--	--	131.781	4.67838					317.248	5.11031			330.059	4.78521
--	--	333.099	4.99377	--	--	132.249	4.67844					316.805	5.11032			329.598	4.78521
--	--	332.634	4.99376	--	--	132.716	4.67849					316.363	5.11032			329.138	4.78522
--	--	332.169	4.99376	--	--	133.183	4.67855					315.92	5.11033			328.678	4.78522
--	--	331.703	4.99375	--	--	133.651	4.6786					315.478	5.11034			328.217	4.78522
--	--	331.238	4.99375	--	--	134.118	4.67866					315.035	5.11034			327.757	4.78522
--	--	330.773	4.99374	--	--	134.585	4.67871					314.593	5.11035			327.297	4.78522
--	--	330.308	4.99374	--	--	135.053	4.67877					314.15	5.11035			326.836	4.78522
--	--	329.843	4.99374	--	--	135.52	4.67882					313.708	5.11036			326.376	4.78523
--	--	329.377	4.99373	--	--	135.987	4.67887					313.265	5.11037			325.916	4.78523
--	--	328.912	4.99373	--	--	136.454	4.67892					312.823	5.11037			325.455	4.78523
--	--	328.447	4.99372	--	--	136.922	4.67897					312.38	5.11038			324.995	4.78523
--	--	327.982	4.99372	--	--	137.389	4.67902					311.938	5.11038			324.535	4.78523
--	--	327.516	4.99371	--	--	137.856	4.67908					311.496	5.11039			324.074	4.78524
--	--	327.051	4.99371	--	--	138.324	4.67913					311.053	5.1104			323.614	4.78524
--	--	326.586	4.9937	--	--	138.791	4.67917					310.611	5.1104			323.154	4.78524
--	--	326.121	4.9937	--	--	139.258	4.67922					310.168	5.11041			322.693	4.78524
--	--	325.656	4.9937	--	--	139.726	4.67927					309.726	5.11042			322.233	4.78524
--	--	325.19	4.99369	--	--	140.193	4.67932					309.283	5.11042			321.773	4.78525
--	--	324.725	4.99369	--	--	140.66	4.67937					308.841	5.11043			321.312	4.78525
--	--	324.26	4.99368	--	--	141.128	4.67942					308.398	5.11044			320.852	4.78525
--	--	323.795	4.99368	--	--	141.595	4.67946					307.956	5.11044			320.392	4.78525
--	--	323.329	4.99367	--	--	142.062	4.67951					307.513	5.11045			319.931	4.78525
--	--	322.864	4.99367	--	--	142.53	4.67956					307.071	5.11046			319.471	4.78526
--	--	322.399	4.99366	--	--	142.997	4.6796					306.628	5.11046			319.011	4.78526
--	--	321.934	4.99366	--	--	143.464	4.67965					306.186	5.11047			318.55	4.78526
--	--	321.469	4.99365	--	--	143.931	4.67969					305.743	5.11047			318.09	4.78526
--	--	321.003	4.99365	--	--	144.399	4.67974					305.301	5.11048			317.63	4.78527
--	--	320.538	4.99364	--	--	144.866	4.67978					304.859	5.11049			317.169	4.78527
--	--	320.073	4.99364	--	--	145.333	4.67982					304.416	5.11049			316.709	4.78527
--	--	319.608	4.99363	--	--	145.801	4.67987					303.974	5.1105			316.249	4.78527
--	--	319.142	4.99363	--	--	146.268	4.67991					303.531	5.11051			315.788	4.78527
--	--	318.677	4.99362	--	--	146.735	4.67995					303.089	5.11052			315.328	4.78528
--	--	318.212	4.99362	--	--	147.203	4.68					302.646	5.11052			314.868	4.78528
--	--	317.747	4.99361	--	--	147.67	4.68004					302.204	5.11053			314.407	4.78528
--	--	317.282	4.99361	--	--	148.137	4.68008					301.761	5.11054			313.947	4.78528
--	--	316.816	4.9936	--	--	148.605	4.68012					301.319	5.11054			313.487	4.78529
--	--	316.351	4.9936	--	--	149.072	4.68016					300.876	5.11055			313.026	4.78529
--	--	315.886	4.99359	--	--	149.539	4.6802					300.434	5.11056			312.566	4.78529
--	--	315.421	4.99359	--	--	150.006	4.68024					299.991	5.11056			312.106	4.78529
--	--	314.955	4.99358	--	--	150.474	4.68028					299.549	5.11057			311.645	4.7853
--	--	314.49	4.99358	--	--	150.941	4.68032					299.107	5.11058			311.185	4.7853
--	--	314.025	4.99357	--	--	151.408	4.68036					298.664	5.11058			310.725	4.7853
--	--	313.56	4.99357	--	--	151.876	4.6804					298.222	5.11059			310.264	4.7853
--	--	313.095	4.99356	--	--	152.343	4.68044					297.779	5.1106			309.804	4.78531
--	--	312.629	4.99356	--	--	152.81	4.68047					297.337	5.11061			309.344	4.78531
--	--	312.164	4.99355	--	--	153.278	4.68051					296.894	5.11061			308.883	4.78531
--	--	311.699	4.99355	--	--	153.745	4.68055					296.452	5.11062			308.423	4.78531
--	--	311.234	4.99354	--	--	154.212	4.68059					296.009	5.11063			307.963	4.78532
--	--	310.768	4.99354	--	--	154.68	4.68062					295.567	5.11064			307.502	4.78532
--	--	310.303	4.99353	--	--	155.147	4.68066					295.124	5.11064			307.042	4.78532
--	--	309.838	4.99353	--	--	155.614	4.68069					294.682	5.11065			306.582	4.78532
--	--	309.373	4.99352	--	--	156.082	4.68073					294.239	5.11066			306.121	4.78533
--	--	308.908	4.99352	--	--	156.549	4.68077					293.797	5.11067			305.661	4.78533
--	--	308.442	4.99351	--	--	157.016	4.6808					293.354	5.11067			305.201	4.78533
--	--	307.977	4.9935	--	--	157.483	4.68084					292.912	5.11068			304.74	4.78534
--	--	307.512	4.9935	--	--	157.951	4.68087					292.47	5.11069			304.28	4.78534
--	--	307.047	4.99349	--	--	158.418	4.6809					292.027	5.1107			303.82	4.78534
--	--	306.581	4.99349	--	--	158.885	4.68094					291.585	5.1107			303.359	4.78534
--	--	306.116	4.99348	--	--	159.353	4.68097					291.142	5.11071			302.899	4.78535
--	--	305.651	4.99348	--	--	159.82	4.681					290.7	5.11072			302.439	4.78535
--	--	305.186	4.99347	--	--	160.287	4.68104					290.257	5.11073			301.978	4.78535
--	--	304.721	4.99346	--	--	160.755	4.68107					289.815	5.11073			301.518	4.78536
--	--	304.255	4.99346	--	--	161.222	4.6811					289.372	5.11074			301.058	4.78536
--	--	303.79	4.99345	--	--	161.689	4.68113					288.93	5.11075			300.597	4.78536
--	--	303.325	4.99345	--	--	162.157	4.68117					288.487	5.11076			300.137	4.78537
--	--	302.86	4.99344	--	--	162.624	4.6812					288.045	5.11077			299.677	4.78537
--	--	302.394	4.99344	--	--	163.091	4.68123					287.602	5.11077			299.216	4.78537
--	--	301.929	4.99343	--	--	163.558	4.68126					287.16	5.11078			298.756	4.78537
--	--	301.464	4.99342	--	--	164.026	4.68129					286.717	5.11079			298.296	4.78538
--	--	300.999	4.99342	--	--	164.493	4.68132					286.275	5.1108			297.835	4.78538
--	--	300.534	4.99341	--	--	164.96	4.68135					285.833	5.11081			297.375	4.78538
--	--	300.068	4.99341	--	--	165.428	4.68138					285.39	5.11081			296.915	4.78539
--	--	299.603	4.9934	--	--	165.895	4.68141					284.948	5.11082			296.454	4.78539
--	--	299.138	4.99339	--	--	166.362	4.68144					284.505	5.11083			295.994	4.78539
--	--	298.673	4.99339	--	--	166.83	4.68147					284.063	5.11084			295.534	4.7854
--	--	298.207	4.99338	--	--	167.297	4.6815					283.62	5.11085			295.073	4.7854
--	--	297.742	4.99338	--	--	167.764	4.68152					283.178	5.11085			294.613	4.7854
--	--	297.277	4.99337	--	--	168.232	4.68155					282.735	5.11086			294.153	4.78541
--	--	296.812	4.99336	--	--	168.699	4.68158					282.293	5.11087			293.692	4.78541
--	--	296.347	4.99336	--	--	169.166	4.68161					281.85	5.11088			293.232	4.78541
--	--	295.881	4.99335	--	--	169.633	4.68164					281.408	5.11089			292.772	4.78542
--	--	295.416	4.99334	--	--	170.101	4.68166					280.965	5.1109			292.311	4.78542
--	--	294.951	4.99334	--	--	170.568	4.68169					280.523	5.11091			291.851	4.78542
--	--	294.486	4.99333	--	--	171.035	4.68172					280.081	5.11091			291.391	4.78543
--	--	294.02	4.99332	--	--	171.503	4.68174					279.638	5.11092			290.93	4.78543
--	--	293.555	4.99332	--	--	171.97	4.68177					279.196	5.11093			290.47	4.78544
--	--	293.09	4.99331	--	--	172.437	4.6818					278.753	5.11094			290.01	4.78544
--	--	292.625	4.9933	--	--	172.905	4.68182					278.311	5.11095			289.549	4.78544
--	--	292.16	4.9933	--	--	173.372	4.68185					277.868	5.11096			289.089	4.78545
--	--	291.694	4.99329	--	--	173.839	4.68187					277.426	5.11097			288.629	4.78545
--	--	291.229	4.99328	--	--	174.307	4.6819					276.983	5.11097			288.168	4.78545
--	--	290.764	4.99328	--	--	174.774	4.68192					276.541	5.11098			287.708	4.78546
--	--	290.299	4.99327	--	--	175.241	4.68195					276.098	5.11099			287.248	4.78546
--	--	289.833	4.99326	--	--	175.709	4.68197					275.656	5.111			286.787	4.78547
--	--	289.368	4.99326	--	--	176.176	4.682					275.213	5.11101			286.327	4.78547
--	--	288.903	4.99325	--	--	176.643	4.68202					274.771	5.11102			285.867	4.78547
--	--	288.438	4.99324	--	--	177.11	4.68204					274.328	5.11103			285.406	4.78548
--	--	287.973	4.99324	--	--	177.578	4.68207					273.886	5.11104			284.946	4.78548
--	--	287.507	4.99323	--	--	178.045	4.68209					273.444	5.11105			284.486	4.78549
--	--	287.042	4.99322	--	--	178.512	4.68211					273.001	5.11106			284.025	4.78549
--	--	286.577	4.99322	--	--	178.98	4.68214					272.559	5.11107			283.565	4.78549
--	--	286.112	4.99321	--	--	179.447	4.68216					272.116	5.11107			283.105	4.7855
--	--	285.646	4.9932	--	--	179.914	4.68218					271.674	5.11108			282.644	4.7855
--	--	285.181	4.9932	--	--	180.382	4.68221					271.231	5.11109			282.184	4.78551
--	--	284.716	4.99319	--	--	180.849	4.68223					270.789	5.1111			281.724	4.78551
--	--	284.251	4.99318	--	--	181.316	4.68225					270.346	5.11111			281.263	4.78551
--	--	283.786	4.99317	--	--	181.784	4.68227					269.904	5.11112			280.803	4.78552
--	--	283.32	4.99317	--	--	182.251	4.68229					269.461	5.11113			280.343	4.78552
--	--	282.855	4.99316	--	--	182.718	4.68231					269.019	5.11114			279.882	4.78553
--	--	282.39	4.99315	--	--	183.185	4.68234					268.576	5.11115			279.422	4.78553
--	--	281.925	4.99314	--	--	183.653	4.68236					268.134	5.11116			278.962	4.78554
--	--	281.459	4.99314	--	--	184.12	4.68238					267.691	5.11117			278.501	4.78554
--	--	280.994	4.99313	--	--	184.587	4.6824					267.249	5.11118			278.041	4.78555
--	--	280.529	4.99312	--	--	185.055	4.68242					266.807	5.11119			277.581	4.78555
--	--	280.064	4.99311	--	--	185.522	4.68244					266.364	5.1112			277.12	4.78555
--	--	279.599	4.99311	--	--	185.989	4.68246					265.922	5.11121			276.66	4.78556
--	--	279.133	4.9931	--	--	186.457	4.68248					265.479	5.11122			276.2	4.78556
--	--	278.668	4.99309	--	--	186.924	4.6825					265.037	5.11123			275.739	4.78557
--	--	278.203	4.99308	--	--	187.391	4.68252					264.594	5.11124			275.279	4.78557
--	--	277.738	4.99308	--	--	187.859	4.68254					264.152	5.11125			274.819	4.78558
--	--	277.272	4.99307	--	--	188.326	4.68256					263.709	5.11126			274.358	4.78558
--	--	276.807	4.99306	--	--	188.793	4.68258					263.267	5.11127			273.898	4.78559
--	--	276.342	4.99305	--	--	189.261	4.68259					262.824	5.11128			273.438	4.78559
--	--	275.877	4.99305	--	--	189.728	4.68261					262.382	5.11129			272.977	4.7856
--	--	275.412	4.99304	--	--	190.195	4.68263					261.939	5.1113			272.517	4.7856
--	--	274.946	4.99303	--	--	190.662	4.68265					261.497	5.11131			272.057	4.78561
--	--	274.481	4.99302	--	--	191.13	4.68267					261.055	5.11132			271.596	4.78561
--	--	274.016	4.99301	--	--	191.597	4.68269					260.612	5.11133			271.136	4.78562
--	--	273.551	4.99301	--	--	192.064	4.6827					260.17	5.11134			270.676	4.78562
--	--	273.085	4.993	--	--	192.532	4.68272					259.727	5.11135			270.215	4.78563
--	--	272.62	4.99299	--	--	192.999	4.68274					259.285	5.11136			269.755	4.78563
--	--	272.155	4.99298	--	--	193.466	4.68276					258.842	5.11137			269.295	4.78564
--	--	271.69	4.99297	--	--	193.934	4.68277					258.4	5.11139			268.834	4.78564
--	--	271.225	4.99296	--	--	194.401	4.68279					257.957	5.1114			268.374	4.78565
--	--	270.759	4.99296	--	--	194.868	4.68281					257.515	5.11141			267.914	4.78566
--	--	270.294	4.99295	--	--	195.336	4.68283					257.072	5.11142			267.453	4.78566
--	--	269.829	4.99294	--	--	195.803	4.68284					256.63	5.11143			266.993	4.78567
--	--	269.364	4.99293	--	--	196.27	4.68286					256.187	5.11144			266.533	4.78567
--	--	268.898	4.99292	--	--	196.737	4.68288					255.745	5.11145			266.072	4.78568
--	--	268.433	4.99291	--	--	197.205	4.68289					255.302	5.11146			265.612	4.78568
--	--	267.968	4.9929	--	--	197.672	4.68291					254.86	5.11147			265.152	4.78569
--	--	267.503	4.9929	--	--	198.139	4.68292					254.418	5.11148			264.691	4.7857
--	--	267.038	4.99289	--	--	198.607	4.68294					253.975	5.11149			264.231	4.7857
--	--	266.572	4.99288	--	--	199.074	4.68296					253.533	5.11151			263.771	4.78571
--	--	266.107	4.99287	--	--	199.541	4.68297					253.09	5.11152			263.31	4.78571
--	--	265.642	4.99286	--	--	200.009	4.68299					252.648	5.11153			262.85	4.78572
--	--	265.177	4.99285	--	--	200.476	4.683					252.205	5.11154			262.39	4.78573
--	--	264.711	4.99284	--	--	200.943	4.68302					251.763	5.11155			261.929	4.78573
--	--	264.246	4.99283	--	--	201.411	4.68303					251.32	5.11156			261.469	4.78574
--	--	263.781	4.99283	--	--	201.878	4.68305					250.878	5.11157			261.009	4.78574
--	--	263.316	4.99282	--	--	202.345	4.68306					250.435	5.11159			260.548	4.78575
--	--	262.851	4.99281	--	--	202.813	4.68308					249.993	5.1116			260.088	4.78576
--	--	262.385	4.9928	--	--	203.28	4.68309					249.55	5.11161			259.628	4.78576
--	--	261.92	4.99279	--	--	203.747	4.6831					249.108	5.11162			259.167	4.78577
--	--	261.455	4.99278	--	--	204.214	4.68312					248.665	5.11163			258.707	4.78578
--	--	260.99	4.99277	--	--	204.682	4.68313					248.223	5.11164			258.247	4.78578
--	--	260.524	4.99276	--	--	205.149	4.68315					247.781	5.11166			257.786	4.78579
--	--	260.059	4.99275	--	--	205.616	4.68316					247.338	5.11167			257.326	4.7858
--	--	259.594	4.99274	--	--	206.084	4.68317					246.896	5.11168			256.866	4.7858
--	--	259.129	4.99273	--	--	206.551	4.68319					246.453	5.11169			256.405	4.78581
--	--	258.664	4.99272	--	--	207.018	4.6832					246.011	5.1117			255.945	4.78582
--	--	258.198	4.99271	--	--	207.486	4.68321					245.568	5.11172			255.485	4.78582
--	--	257.733	4.9927	--	--	207.953	4.68323					245.126	5.11173			255.024	4.78583
--	--	257.268	4.99269	--	--	208.42	4.68324					244.683	5.11174			254.564	4.78584
--	--	256.803	4.99268	--	--	208.888	4.68325					244.241	5.11175			254.104	4.78584
--	--	256.337	4.99267	--	--	209.355	4.68327					243.798	5.11177			253.643	4.78585
--	--	255.872	4.99267	--	--	209.822	4.68328					243.356	5.11178			253.183	4.78586
--	--	255.407	4.99266	--	--	210.289	4.68329					242.913	5.11179			252.723	4.78586
--	--	254.942	4.99265	--	--	210.757	4.6833					242.471	5.1118			252.262	4.78587
--	--	254.477	4.99264	--	--	211.224	4.68332					242.029	5.11182			251.802	4.78588
--	--	254.011	4.99263	--	--	211.691	4.68333					241.586	5.11183			251.342	4.78589
--	--	253.546	4.99262	--	--	212.159	4.68334					241.144	5.11184			250.881	4.78589
--	--	253.081	4.99261	--	--	212.626	4.68335					240.701	5.11185			250.421	4.7859
--	--	252.616	4.99259	--	--	213.093	4.68337					240.259	5.11187			249.961	4.78591
--	--	252.15	4.99258	--	--	213.561	4.68338					239.816	5.11188			249.5	4.78592
--	--	251.685	4.99257	--	--	214.028	4.68339					239.374	5.11189			249.04	4.78592
--	--	251.22	4.99256	--	--	214.495	4.6834					238.931	5.11191			248.58	4.78593
--	--	250.755	4.99255	--	--	214.963	4.68341					238.489	5.11192			248.119	4.78594
--	--	250.29	4.99254	--	--	215.43	4.68342					238.046	5.11193			247.659	4.78595
--	--	249.824	4.99253	--	--	215.897	4.68344					237.604	5.11195			247.199	4.78596
--	--	249.359	4.99252	--	--	216.364	4.68345					237.161	5.11196			246.738	4.78596
--	--	248.894	4.99251	--	--	216.832	4.68346					236.719	5.11197			246.278	4.78597
--	--	248.429	4.9925	--	--	217.299	4.68347					236.276	5.11199			245.818	4.78598
--	--	247.963	4.99249	--	--	217.766	4.68348					235.834	5.112			245.357	4.78599
--	--	247.498	4.99248	--	--	218.234	4.68349					235.392	5.11201			244.897	4.786
--	--	247.033	4.99247	--	--	218.701	4.6835					234.949	5.11203			244.437	4.78601
--	--	246.568	4.99246	--	--	219.168	4.68351					234.507	5.11204			243.976	4.78601
--	--	246.103	4.99245	--	--	219.636	4.68352					234.064	5.11205			243.516	4.78602
--	--	245.637	4.99244	--	--	220.103	4.68353					233.622	5.11207			243.056	4.78603
--	--	245.172	4.99242	--	--	220.57	4.68354					233.179	5.11208			242.595	4.78604
--	--	244.707	4.99241	--	--	221.038	4.68355					232.737	5.11209			242.135	4.78605
--	--	244.242	4.9924	--	--	221.505	4.68356					232.294	5.11211			241.675	4.78606
--	--	243.776	4.99239	--	--	221.972	4.68357					231.852	5.11212			241.214	4.78607
--	--	243.311	4.99238	--	--	222.44	4.68358					231.409	5.11214			240.754	4.78607
--	--	242.846	4.99237	--	--	222.907	4.68359					230.967	5.11215			240.294	4.78608
--	--	242.381	4.99236	--	--	223.374	4.6836					230.524	5.11217			239.833	4.78609
--	--	241.916	4.99235	--	--	223.841	4.68361					230.082	5.11218			239.373	4.7861
--	--	241.45	4.99233	--	--	224.309	4.68362					229.639	5.11219			238.913	4.78611
--	--	240.985	4.99232	--	--	224.776	4.68363					229.197	5.11221			238.452	4.78612
--	--	240.52	4.99231	--	--	225.243	4.68364					228.755	5.11222			237.992	4.78613
--	--	240.055	4.9923	--	--	225.711	4.68365					228.312	5.11224			237.532	4.78614
--	--	239.589	4.99229	--	--	226.178	4.68366					227.87	5.11225			237.071	4.78615
--	--	239.124	4.99228	--	--	226.645	4.68367					227.427	5.11227			236.611	4.78616
--	--	238.659	4.99226	--	--	227.113	4.68368					226.985	5.11228			236.151	4.78617
--	--	238.194	4.99225	--	--	227.58	4.68369					226.542	5.1123			235.69	4.78618
--	--	237.729	4.99224	--	--	228.047	4.6837					226.1	5.11231			235.23	4.78619
--	--	237.263	4.99223	--	--	228.515	4.68371					225.657	5.11233			234.77	4.7862
--	--	236.798	4.99222	--	--	228.982	4.68372					225.215	5.11234			234.309	4.78621
--	--	236.333	4.9922	--	--	229.449	4.68372					224.772	5.11236			233.849	4.78622
--	--	235.868	4.99219	--	--	229.916	4.68373					224.33	5.11237			233.389	4.78623
--	--	235.402	4.99218	--	--	230.384	4.68374					223.887	5.11239			232.928	4.78624
--	--	234.937	4.99217	--	--	230.851	4.68375					223.445	5.1124			232.468	4.78625
--	--	234.472	4.99215	--	--	231.318	4.68376					223.002	5.11242			232.008	4.78626
--	--	234.007	4.99214	--	--	231.786	4.68377					222.56	5.11243			231.547	4.78627
--	--	233.542	4.99213	--	--	232.253	4.68377					222.118	5.11245			231.087	4.78628
--	--	233.076	4.99212	--	--	232.72	4.68378					221.675	5.11246			230.627	4.78629
--	--	232.611	4.9921	--	--	233.188	4.68379					221.233	5.11248			230.166	4.7863
--	--	232.146	4.99209	--	--	233.655	4.6838					220.79	5.11249			229.706	4.78631
--	--	231.681	4.99208	--	--	234.122	4.68381					220.348	5.11251			229.246	4.78632
--	--	231.215	4.99207	--	--	234.59	4.68382					219.905	5.11253			228.785	4.78634
--	--	230.75	4.99205	--	--	235.057	4.68382					219.463	5.11254			228.325	4.78635
--	--	230.285	4.99204	--	--	235.524	4.68383					219.02	5.11256			227.865	4.78636
--	--	229.82	4.99203	--	--	235.992	4.68384					218.578	5.11257			227.404	4.78637
--	--	229.355	4.99201	--	--	236.459	4.68385					218.135	5.11259			226.944	4.78638
--	--	228.889	4.992	--	--	236.926	4.68385					217.693	5.11261			226.484	4.78639
--	--	228.424	4.99199	--	--	237.393	4.68386					217.25	5.11262			226.023	4.7864
--	--	227.959	4.99197	--	--	237.861	4.68387					216.808	5.11264			225.563	4.78642
--	--	227.494	4.99196	--	--	238.328	4.68388					216.366	5.11265			225.103	4.78643
--	--	227.028	4.99195	--	--	238.795	4.68388					215.923	5.11267			224.642	4.78644
--	--	226.563	4.99193	--	--	239.263	4.68389					215.481	5.11269			224.182	4.78645
--	--	226.098	4.99192	--	--	239.73	4.6839					215.038	5.1127			223.722	4.78646
--	--	225.633	4.99191	--	--	240.197	4.68391					214.596	5.11272			223.261	4.78648
--	--	225.168	4.99189	--	--	240.665	4.68391					214.153	5.11274			222.801	4.78649
--	--	224.702	4.99188	--	--	241.132	4.68392					213.711	5.11275			222.341	4.7865
--	--	224.237	4.99186	--	--	241.599	4.68393					213.268	5.11277			221.88	4.78651
--	--	223.772	4.99185	--	--	242.067	4.68393					212.826	5.11279			221.42	4.78653
--	--	223.307	4.99184	--	--	242.534	4.68394					212.383	5.11281			220.96	4.78654
--	--	222.841	4.99182	--	--	243.001	4.68395					211.941	5.11282			220.499	4.78655
--	--	222.376	4.99181	--	--	243.468	4.68395					211.498	5.11284			220.039	4.78657
--	--	221.911	4.99179	--	--	243.936	4.68396					211.056	5.11286			219.579	4.78658
--	--	221.446	4.99178	--	--	244.403	4.68397					210.613	5.11287			219.118	4.78659
--	--	220.981	4.99176	--	--	244.87	4.68397					210.171	5.11289			218.658	4.78661
--	--	220.515	4.99175	--	--	245.338	4.68398					209.729	5.11291			218.198	4.78662
--	--	220.05	4.99174	--	--	245.805	4.68399					209.286	5.11293			217.737	4.78663
--	--	219.585	4.99172	--	--	246.272	4.68399					208.844	5.11294			217.277	4.78665
--	--	219.12	4.99171	--	--	246.74	4.684					208.401	5.11296			216.817	4.78666
--	--	218.654	4.99169	--	--	247.207	4.684					207.959	5.11298			216.356	4.78667
--	--	218.189	4.99168	--	--	247.674	4.68401					207.516	5.113			215.896	4.78669
--	--	217.724	4.99166	--	--	248.142	4.68402					207.074	5.11302			215.436	4.7867
--	--	217.259	4.99165	--	--	248.609	4.68402					206.631	5.11303			214.975	4.78672
--	--	216.794	4.99163	--	--	249.076	4.68403					206.189	5.11305			214.515	4.78673
--	--	216.328	4.99162	--	--	249.543	4.68404					205.746	5.11307			214.055	4.78675
--	--	215.863	4.9916	--	--	250.011	4.68404					205.304	5.11309			213.594	4.78676
--	--	215.398	4.99159	--	--	250.478	4.68405					204.861	5.11311			213.134	4.78678
--	--	214.933	4.99157	--	--	250.945	4.68405					204.419	5.11313			212.674	4.78679
--	--	214.467	4.99155	--	--	251.413	4.68406					203.976	5.11314			212.213	4.78681
--	--	214.002	4.99154	--	--	251.88	4.68406					203.534	5.11316			211.753	4.78682
--	--	213.537	4.99152	--	--	252.347	4.68407					203.092	5.11318			211.293	4.78684
--	--	213.072	4.99151	--	--	252.815	4.68408					202.649	5.1132			210.832	4.78685
--	--	212.607	4.99149	--	--	253.282	4.68408					202.207	5.11322			210.372	4.78687
--	--	212.141	4.99148	--	--	253.749	4.68409					201.764	5.11324			209.912	4.78688
--	--	211.676	4.99146	--	--	254.217	4.68409					201.322	5.11326			209.451	4.7869
--	--	211.211	4.99144	--	--	254.684	4.6841					200.879	5.11328			208.991	4.78691
--	--	210.746	4.99143	--	--	255.151	4.6841					200.437	5.1133			208.531	4.78693
--	--	210.28	4.99141	--	--	255.619	4.68411					199.994	5.11332			208.07	4.78695
--	--	209.815	4.99139	--	--	256.086	4.68411					199.552	5.11333			207.61	4.78696
--	--	209.35	4.99138	--	--	256.553	4.68412					199.109	5.11335			207.15	4.78698
--	--	208.885	4.99136	--	--	257.02	4.68412					198.667	5.11337			206.689	4.787
--	--	208.42	4.99135	--	--	257.488	4.68413					198.224	5.11339			206.229	4.78701
--	--	207.954	4.99133	--	--	257.955	4.68413					197.782	5.11341			205.769	4.78703
--	--	207.489	4.99131	--	--	258.422	4.68414					197.34	5.11343			205.308	4.78705
--	--	207.024	4.99129	--	--	258.89	4.68414					196.897	5.11345			204.848	4.78706
--	--	206.559	4.99128	--	--	259.357	4.68415					196.455	5.11347			204.388	4.78708
--	--	206.093	4.99126	--	--	259.824	4.68415					196.012	5.11349			203.927	4.7871
--	--	205.628	4.99124	--	--	260.292	4.68416					195.57	5.11351			203.467	4.78712
--	--	205.163	4.99123	--	--	260.759	4.68416					195.127	5.11353			203.007	4.78713
--	--	204.698	4.99121	--	--	261.226	4.68417					194.685	5.11355			202.546	4.78715
--	--	204.233	4.99119	--	--	261.694	4.68417					194.242	5.11357			202.086	4.78717
--	--	203.767	4.99117	--	--	262.161	4.68418					193.8	5.1136			201.626	4.78719
--	--	203.302	4.99116	--	--	262.628	4.68418					193.357	5.11362			201.165	4.78721
--	--	202.837	4.99114	--	--	263.095	4.68419					192.915	5.11364			200.705	4.78723
--	--	202.372	4.99112	--	--	263.563	4.68419					192.472	5.11366			200.245	4.78724
--	--	201.906	4.9911	--	--	264.03	4.6842					192.03	5.11368			199.784	4.78726
--	--	201.441	4.99109	--	--	264.497	4.6842					191.587	5.1137			199.324	4.78728
--	--	200.976	4.99107	--	--	264.965	4.6842					191.145	5.11372			198.864	4.7873
--	--	200.511	4.99105	--	--	265.432	4.68421					190.703	5.11374			198.403	4.78732
--	--	200.046	4.99103	--	--	265.899	4.68421					190.26	5.11376			197.943	4.78734
--	--	199.58	4.99101	--	--	266.367	4.68422					189.818	5.11378			197.483	4.78736
--	--	199.115	4.99099	--	--	266.834	4.68422					189.375	5.11381			197.022	4.78738
--	--	198.65	4.99098	--	--	267.301	4.68423					188.933	5.11383			196.562	4.7874
--	--	198.185	4.99096	--	--	267.769	4.68423					188.49	5.11385			196.102	4.78742
--	--	197.719	4.99094	--	--	268.236	4.68423					188.048	5.11387			195.641	4.78744
--	--	197.254	4.99092	--	--	268.703	4.68424					187.605	5.11389			195.181	4.78746
--	--	196.789	4.9909	--	--	269.171	4.68424					187.163	5.11392			194.721	4.78748
--	--	196.324	4.99088	--	--	269.638	4.68425					186.72	5.11394			194.26	4.7875
--	--	195.859	4.99086	--	--	270.105	4.68425					186.278	5.11396			193.8	4.78752
--	--	195.393	4.99084	--	--	270.572	4.68426					185.835	5.11398			193.34	4.78754
--	--	194.928	4.99083	--	--	271.04	4.68426					185.393	5.114			192.879	4.78757
--	--	194.463	4.99081	--	--	271.507	4.68426					184.95	5.11403			192.419	4.78759
--	--	193.998	4.99079	--	--	271.974	4.68427					184.508	5.11405			191.959	4.78761
--	--	193.532	4.99077	--	--	272.442	4.68427					184.066	5.11407			191.498	4.78763
--	--	193.067	4.99075	--	--	272.909	4.68427					183.623	5.1141			191.038	4.78765
--	--	192.602	4.99073	--	--	273.376	4.68428					183.181	5.11412			190.578	4.78768
--	--	192.137	4.99071	--	--	273.844	4.68428					182.738	5.11414			190.117	4.7877
--	--	191.672	4.99069	--	--	274.311	4.68429					182.296	5.11416			189.657	4.78772
--	--	191.206	4.99067	--	--	274.778	4.68429					181.853	5.11419			189.197	4.78774
--	--	190.741	4.99065	--	--	275.246	4.68429					181.411	5.11421			188.736	4.78777
--	--	190.276	4.99063	--	--	275.713	4.6843					180.968	5.11423			188.276	4.78779
--	--	189.811	4.99061	--	--	276.18	4.6843					180.526	5.11426			187.816	4.78781
--	--	189.345	4.99059	--	--	276.647	4.6843					180.083	5.11428			187.355	4.78784
--	--	188.88	4.99057	--	--	277.115	4.68431					179.641	5.11431			186.895	4.78786
--	--	188.415	4.99055	--	--	277.582	4.68431					179.198	5.11433			186.435	4.78789
--	--	187.95	4.99052	--	--	278.049	4.68431					178.756	5.11435			185.974	4.78791
--	--	187.485	4.9905	--	--	278.517	4.68432					178.314	5.11438			185.514	4.78793
--	--	187.019	4.99048	--	--	278.984	4.68432					177.871	5.1144			185.054	4.78796
--	--	186.554	4.99046	--	--	279.451	4.68432					177.429	5.11443			184.593	4.78798
--	--	186.089	4.99044	--	--	279.919	4.68433					176.986	5.11445			184.133	4.78801
--	--	185.624	4.99042	--	--	280.386	4.68433					176.544	5.11448			183.673	4.78803
--	--	185.158	4.9904	--	--	280.853	4.68433					176.101	5.1145			183.212	4.78806
--	--	184.693	4.99038	--	--	281.321	4.68434					175.659	5.11452			182.752	4.78808
--	--	184.228	4.99035	--	--	281.788	4.68434					175.216	5.11455			182.292	4.78811
--	--	183.763	4.99033	--	--	282.255	4.68434					174.774	5.11457			181.831	4.78814
--	--	183.298	4.99031	--	--	282.723	4.68435					174.331	5.1146			181.371	4.78816
--	--	182.832	4.99029	--	--	283.19	4.68435					173.889	5.11462			180.911	4.78819
--	--	182.367	4.99027	--	--	283.657	4.68435					173.446	5.11465			180.45	4.78822
--	--	181.902	4.99024	--	--	284.124	4.68436					173.004	5.11468			179.99	4.78824
--	--	181.437	4.99022	--	--	284.592	4.68436					172.561	5.1147			179.53	4.78827
--	--	180.971	4.9902	--	--	285.059	4.68436					172.119	5.11473			179.069	4.7883
--	--	180.506	4.99018	--	--	285.526	4.68437					171.677	5.11475			178.609	4.78833
--	--	180.041	4.99015	--	--	285.994	4.68437					171.234	5.11478			178.149	4.78835
--	--	179.576	4.99013	--	--	286.461	4.68437					170.792	5.1148			177.688	4.78838
--	--	179.111	4.99011	--	--	286.928	4.68437					170.349	5.11483			177.228	4.78841
--	--	178.645	4.99009	--	--	287.396	4.68438					169.907	5.11486			176.768	4.78844
--	--	178.18	4.99006	--	--	287.863	4.68438					169.464	5.11488			176.307	4.78847
--	--	177.715	4.99004	--	--	288.33	4.68438					169.022	5.11491			175.847	4.7885
--	--	177.25	4.99002	--	--	288.798	4.68439					168.579	5.11494			175.387	4.78853
--	--	176.784	4.98999	--	--	289.265	4.68439					168.137	5.11496			174.926	4.78856
--	--	176.319	4.98997	--	--	289.732	4.68439					167.694	5.11499			174.466	4.78859
--	--	175.854	4.98995	--	--	290.199	4.68439					167.252	5.11502			174.006	4.78862
--	--	175.389	4.98992	--	--	290.667	4.6844					166.809	5.11504			173.545	4.78865
--	--	174.924	4.9899	--	--	291.134	4.6844					166.367	5.11507			173.085	4.78868
--	--	174.458	4.98987	--	--	291.601	4.6844					165.924	5.1151			172.625	4.78871
--	--	173.993	4.98985	--	--	292.069	4.68441					165.482	5.11513			172.164	4.78874
--	--	173.528	4.98982	--	--	292.536	4.68441					165.04	5.11515			171.704	4.78877
--	--	173.063	4.9898	--	--	293.003	4.68441					164.597	5.11518			171.244	4.7888
--	--	172.597	4.98978	--	--	293.471	4.68441					164.155	5.11521			170.783	4.78883
--	--	172.132	4.98975	--	--	293.938	4.68442					163.712	5.11524			170.323	4.78887
--	--	171.667	4.98973	--	--	294.405	4.68442					163.27	5.11527			169.863	4.7889
--	--	171.202	4.9897	--	--	294.873	4.68442					162.827	5.11529			169.402	4.78893
--	--	170.737	4.98968	--	--	295.34	4.68442					162.385	5.11532			168.942	4.78897
--	--	170.271	4.98965	--	--	295.807	4.68443					161.942	5.11535			168.482	4.789
--	--	169.806	4.98963	--	--	296.274	4.68443					161.5	5.11538			168.021	4.78903
--	--	169.341	4.9896	--	--	296.742	4.68443					161.057	5.11541			167.561	4.78907
--	--	168.876	4.98957	--	--	297.209	4.68443					160.615	5.11544			167.101	4.7891
--	--	168.41	4.98955	--	--	297.676	4.68444					160.172	5.11547			166.64	4.78913
--	--	167.945	4.98952	--	--	298.144	4.68444					159.73	5.11549			166.18	4.78917
--	--	167.48	4.9895	--	--	298.611	4.68444					159.287	5.11552			165.72	4.7892
--	--	167.015	4.98947	--	--	299.078	4.68444					158.845	5.11555			165.259	4.78924
--	--	166.55	4.98944	--	--	299.546	4.68444					158.403	5.11558			164.799	4.78928
--	--	166.084	4.98942	--	--	300.013	4.68445					157.96	5.11561			164.339	4.78931
--	--	165.619	4.98939	--	--	300.48	4.68445					157.518	5.11564			163.878	4.78935
--	--	165.154	4.98936	--	--	300.948	4.68445					157.075	5.11567			163.418	4.78938
--	--	164.689	4.98934	--	--	301.415	4.68445					156.633	5.1157			162.958	4.78942
--	--	164.223	4.98931	--	--	301.882	4.68446					156.19	5.11573			162.497	4.78946
--	--	163.758	4.98928	--	--	302.35	4.68446					155.748	5.11576			162.037	4.7895
--	--	163.293	4.98926	--	--	302.817	4.68446					155.305	5.11579			161.577	4.78953
--	--	162.828	4.98923	--	--	303.284	4.68446					154.863	5.11582			161.116	4.78957
--	--	162.363	4.9892	--	--	303.751	4.68446					154.42	5.11585			160.656	4.78961
--	--	161.897	4.98917	--	--	304.219	4.68447					153.978	5.11588			160.196	4.78965
--	--	161.432	4.98915	--	--	304.686	4.68447					153.535	5.11592			159.735	4.78969
--	--	160.967	4.98912	--	--	305.153	4.68447					153.093	5.11595			159.275	4.78973
--	--	160.502	4.98909	--	--	305.621	4.68447					152.651	5.11598			158.815	4.78977
--	--	160.036	4.98906	--	--	306.088	4.68447					152.208	5.11601			158.354	4.78981
--	--	159.571	4.98903	--	--	306.555	4.68448					151.766	5.11604			157.894	4.78985
--	--	159.106	4.989	--	--	307.023	4.68448					151.323	5.11607			157.434	4.78989
--	--	158.641	4.98898	--	--	307.49	4.68448					150.881	5.1161			156.974	4.78993
--	--	158.176	4.98895	--	--	307.957	4.68448					150.438	5.11614			156.513	4.78997
--	--	157.71	4.98892	--	--	308.425	4.68448					149.996	5.11617			156.053	4.79001
--	--	157.245	4.98889	--	--	308.892	4.68449					149.553	5.1162			155.593	4.79005
--	--	156.78	4.98886	--	--	309.359	4.68449					149.111	5.11623			155.132	4.7901
--	--	156.315	4.98883	--	--	309.826	4.68449					148.668	5.11627			154.672	4.79014
--	--	155.849	4.9888	--	--	310.294	4.68449					148.226	5.1163			154.212	4.79018
--	--	155.384	4.98877	--	--	310.761	4.68449					147.783	5.11633			153.751	4.79023
--	--	154.919	4.98874	--	--	311.228	4.6845					147.341	5.11636			153.291	4.79027
--	--	154.454	4.98871	--	--	311.696	4.6845					146.898	5.1164			152.831	4.79032
--	--	153.989	4.98868	--	--	312.163	4.6845					146.456	5.11643			152.37	4.79036
--	--	153.523	4.98865	--	--	312.63	4.6845					146.014	5.11646			151.91	4.7904
--	--	153.058	4.98862	--	--	313.098	4.6845					145.571	5.1165			151.45	4.79045
--	--	152.593	4.98859	--	--	313.565	4.6845					145.129	5.11653			150.989	4.7905
--	--	152.128	4.98856	--	--	314.032	4.68451					144.686	5.11657			150.529	4.79054
--	--	151.662	4.98853	--	--	314.5	4.68451					144.244	5.1166			150.069	4.79059
--	--	151.197	4.9885	--	--	314.967	4.68451					143.801	5.11663			149.608	4.79064
--	--	150.732	4.98846	--	--	315.434	4.68451					143.359	5.11667			149.148	4.79068
--	--	150.267	4.98843	--	--	315.902	4.68451					142.916	5.1167			148.688	4.79073
--	--	149.802	4.9884	--	--	316.369	4.68451					142.474	5.11674			148.227	4.79078
--	--	149.336	4.98837	--	--	316.836	4.68452					142.031	5.11677			147.767	4.79083
--	--	148.871	4.98834	--	--	317.303	4.68452					141.589	5.11681			147.307	4.79088
--	--	148.406	4.98831	--	--	317.771	4.68452					141.146	5.11684			146.846	4.79093
--	--	147.941	4.98827	--	--	318.238	4.68452					140.704	5.11688			146.386	4.79098
--	--	147.475	4.98824	--	--	318.705	4.68452					140.261	5.11691			145.926	4.79103
--	--	147.01	4.98821	--	--	319.173	4.68452					139.819	5.11695			145.465	4.79108
--	--	146.545	4.98817	--	--	319.64	4.68453					139.377	5.11698			145.005	4.79113
--	--	146.08	4.98814	--	--	320.107	4.68453					138.934	5.11702			144.545	4.79118
--	--	145.615	4.98811	--	--	320.575	4.68453					138.492	5.11706			144.084	4.79123
--	--	145.149	4.98808	--	--	321.042	4.68453					138.049	5.11709			143.624	4.79128
--	--	144.684	4.98804	--	--	321.509	4.68453					137.607	5.11713			143.164	4.79134
--	--	144.219	4.98801	--	--	321.977	4.68453					137.164	5.11717			142.703	4.79139
--	--	143.754	4.98797	--	--	322.444	4.68454					136.722	5.1172			142.243	4.79144
--	--	143.288	4.98794	--	--	322.911	4.68454					136.279	5.11724			141.783	4.7915
--	--	142.823	4.98791	--	--	323.378	4.68454					135.837	5.11728			141.322	4.79155
--	--	142.358	4.98787	--	--	323.846	4.68454					135.394	5.11731			140.862	4.79161
--	--	141.893	4.98784	--	--	324.313	4.68454					134.952	5.11735			140.402	4.79166
--	--	141.428	4.9878	--	--	324.78	4.68454					134.509	5.11739			139.941	4.79172
--	--	140.962	4.98777	--	--	325.248	4.68454					134.067	5.11743			139.481	4.79178
--	--	140.497	4.98773	--	--	325.715	4.68455					133.625	5.11747			139.021	4.79183
--	--	140.032	4.9877	--	--	326.182	4.68455					133.182	5.1175			138.56	4.79189
--	--	139.567	4.98766	--	--	326.65	4.68455					132.74	5.11754			138.1	4.79195
--	--	139.101	4.98763	--	--	327.117	4.68455					132.297	5.11758			137.64	4.79201
--	--	138.636	4.98759	--	--	327.584	4.68455					131.855	5.11762			137.179	4.79206
--	--	138.171	4.98755	--	--	328.052	4.68455					131.412	5.11766			136.719	4.79212
--	--	137.706	4.98752	--	--	328.519	4.68455					130.97	5.1177			136.259	4.79218
--	--	137.241	4.98748	--	--	328.986	4.68455					130.527	5.11774			135.798	4.79224
--	--	136.775	4.98745	--	--	329.453	4.68456					130.085	5.11777			135.338	4.79231
--	--	136.31	4.98741	--	--	329.921	4.68456					129.642	5.11781			134.878	4.79237
--	--	135.845	4.98737	--	--	330.388	4.68456					129.2	5.11785			134.417	4.79243
--	--	135.38	4.98734	--	--	330.855	4.68456					128.757	5.11789			133.957	4.79249
--	--	134.914	4.9873	--	--	331.323	4.68456					128.315	5.11793			133.497	4.79255
--	--	134.449	4.98726	--	--	331.79	4.68456					127.872	5.11797			133.036	4.79262
--	--	133.984	4.98722	--	--	332.257	4.68456					127.43	5.11801			132.576	4.79268
--	--	133.519	4.98718	--	--	332.725	4.68456					126.988	5.11806			132.116	4.79275
--	--	133.054	4.98715	--	--	333.192	4.68457					126.545	5.1181			131.655	4.79281
--	--	132.588	4.98711	--	--	333.659	4.68457					126.103	5.11814			131.195	4.79288
--	--	132.123	4.98707	--	--	334.127	4.68457					125.66	5.11818			130.735	4.79294
--	--	131.658	4.98703	--	--	334.594	4.68457					125.218	5.11822			130.274	4.79301
--	--	131.193	4.98699	--	--	335.061	4.68457					124.775	5.11826			129.814	4.79308
--	--	130.727	4.98695	--	--	335.529	4.68457					124.333	5.1183			129.354	4.79315
--	--	130.262	4.98691	--	--	335.996	4.68457					123.89	5.11834			128.893	4.79321
--	--	129.797	4.98687	--	--	336.463	4.68457					123.448	5.11839			128.433	4.79328
--	--	129.332	4.98683	--	--	336.93	4.68457					123.005	5.11843			127.973	4.79335
--	--	128.867	4.9868	--	--	337.398	4.68458					122.563	5.11847			127.512	4.79342
--	--	128.401	4.98676	--	--	337.865	4.68458					122.12	5.11851			127.052	4.79349
--	--	127.936	4.98671	--	--	338.332	4.68458					121.678	5.11856			126.592	4.79356
--	--	127.471	4.98667	--	--	338.8	4.68458					121.235	5.1186			126.131	4.79364
--	--	127.006	4.98663	--	--	339.267	4.68458					120.793	5.11864			125.671	4.79371
--	--	126.54	4.98659	--	--	339.734	4.68458					120.351	5.11869			125.211	4.79378
--	--	126.075	4.98655	--	--	340.202	4.68458					119.908	5.11873			124.75	4.79386
--	--	125.61	4.98651	--	--	340.669	4.68458					119.466	5.11877			124.29	4.79393
--	--	125.145	4.98647	--	--	341.136	4.68458					119.023	5.11882			123.83	4.79401
--	--	124.68	4.98643	--	--	341.604	4.68459					118.581	5.11886			123.369	4.79408
--	--	124.214	4.98639	--	--	342.071	4.68459					118.138	5.11891			122.909	4.79416
--	--	123.749	4.98634	--	--	342.538	4.68459					117.696	5.11895			122.449	4.79423
--	--	123.284	4.9863	--	--	343.005	4.68459					117.253	5.119			121.988	4.79431
--	--	122.819	4.98626	--	--	343.473	4.68459					116.811	5.11904			121.528	4.79439
--	--	122.353	4.98622	--	--	343.94	4.68459					116.368	5.11909			121.068	4.79447
--	--	121.888	4.98617	--	--	344.407	4.68459					115.926	5.11913			120.607	4.79455
--	--	121.423	4.98613	--	--	344.875	4.68459					115.483	5.11918			120.147	4.79463
--	--	120.958	4.98609	--	--	345.342	4.68459					115.041	5.11922			119.687	4.79471
--	--	120.493	4.98604	--	--	345.809	4.68459					114.599	5.11927			119.226	4.79479
--	--	120.027	4.986	--	--	346.277	4.6846					114.156	5.11932			118.766	4.79487
--	--	119.562	4.98595	--	--	346.744	4.6846					113.714	5.11936			118.306	4.79496
--	--	119.097	4.98591	--	--	347.211	4.6846					113.271	5.11941			117.845	4.79504
--	--	118.632	4.98586	--	--	347.679	4.6846					112.829	5.11946			117.385	4.79513
--	--	118.166	4.98582	--	--	348.146	4.6846					112.386	5.1195			116.925	4.79521
--	--	117.701	4.98577	--	--	348.613	4.6846					111.944	5.11955			116.464	4.7953
--	--	117.236	4.98573	--	--	349.081	4.6846					111.501	5.1196			116.004	4.79538
--	--	116.771	4.98568	--	--	349.548	4.6846					111.059	5.11964			115.544	4.79547
--	--	116.306	4.98564	--	--	350.015	4.6846					110.616	5.11969			115.083	4.79556
--	--	115.84	4.98559	--	--	350.482	4.6846					110.174	5.11974			114.623	4.79565
--	--	115.375	4.98555	--	--	350.95	4.6846					109.731	5.11979			114.163	4.79574
--	--	114.91	4.9855	--	--	351.417	4.68461					109.289	5.11984			113.702	4.79583
--	--	114.445	4.98545	--	--	351.884	4.68461					108.846	5.11989			113.242	4.79592
--	--	113.979	4.98541	--	--	352.352	4.68461					108.404	5.11994			112.782	4.79601
--	--	113.514	4.98536	--	--	352.819	4.68461					107.962	5.11998			112.321	4.7961
--	--	113.049	4.98531	--	--	353.286	4.68461					107.519	5.12003			111.861	4.79619
--	--	112.584	4.98526	--	--	353.754	4.68461					107.077	5.12008			111.401	4.79629
--	--	112.119	4.98521	--	--	354.221	4.68461					106.634	5.12013			110.94	4.79638
--	--	111.653	4.98517	--	--	354.688	4.68461					106.192	5.12018			110.48	4.79648
--	--	111.188	4.98512	--	--	355.156	4.68461					105.749	5.12023			110.02	4.79658
--	--	110.723	4.98507	--	--	355.623	4.68461					105.307	5.12028			109.559	4.79667
--	--	110.258	4.98502	--	--	356.09	4.68461					104.864	5.12034			109.099	4.79677
--	--	109.792	4.98497	--	--	356.557	4.68461					104.422	5.12039			108.639	4.79687
--	--	109.327	4.98492	--	--	357.025	4.68461					103.979	5.12044			108.178	4.79697
--	--	108.862	4.98487	--	--	357.492	4.68462					103.537	5.12049			107.718	4.79707
--	--	108.397	4.98482	--	--	357.959	4.68462					103.094	5.12054			107.258	4.79717
--	--	107.932	4.98477	--	--	358.427	4.68462					102.652	5.12059			106.797	4.79727
--	--	107.466	4.98472	--	--	358.894	4.68462					102.209	5.12065			106.337	4.79738
--	--	107.001	4.98467	--	--	359.361	4.68462					101.767	5.1207			105.877	4.79748
--	--	106.536	4.98462	--	--	359.829	4.68462					101.325	5.12075			105.416	4.79759
--	--	106.071	4.98457	--	--	360.296	4.68462					100.882	5.1208			104.956	4.79769
--	--	105.605	4.98452	--	--	360.763	4.68462					100.44	5.12086			104.496	4.7978
--	--	105.14	4.98447	--	--	361.231	4.68462					99.9972	5.12091			104.035	4.79791
--	--	104.675	4.98441	--	--	361.698	4.68462					99.5547	5.12096			103.575	4.79802
--	--	104.21	4.98436	--	--	362.165	4.68462					99.1122	5.12102			103.115	4.79812
--	--	103.745	4.98431	--	--	362.632	4.68462					98.6697	5.12107			102.654	4.79823
--	--	103.279	4.98426	--	--	363.1	4.68462					98.2273	5.12113			102.194	4.79835
--	--	102.814	4.9842	--	--	363.567	4.68462					97.7848	5.12118			101.734	4.79846
--	--	102.349	4.98415	--	--	364.034	4.68463					97.3424	5.12124			101.273	4.79857
--	--	101.884	4.9841	--	--	364.502	4.68463					96.8999	5.12129			100.813	4.79869
--	--	101.418	4.98404	--	--	364.969	4.68463					96.4574	5.12135			100.353	4.7988
--	--	100.953	4.98399	--	--	365.436	4.68463					96.015	5.1214			99.8922	4.79892
--	--	100.488	4.98393	--	--	365.904	4.68463					95.5725	5.12146			99.4319	4.79903
--	--	100.023	4.98388	--	--	366.371	4.68463					95.13	5.12151			98.9716	4.79915
--	--	99.5576	4.98382	--	--	366.838	4.68463					94.6876	5.12157			98.5112	4.79927
--	--	99.0923	4.98377	--	--	367.306	4.68463					94.2451	5.12163			98.0509	4.79939
--	--	98.6271	4.98371	--	--	367.773	4.68463					93.8026	5.12168			97.5906	4.79951
--	--	98.1619	4.98366	--	--	368.24	4.68463					93.3602	5.12174			97.1302	4.79963
--	--	97.6967	4.9836	--	--	368.708	4.68463					92.9177	5.1218			96.6699	4.79976
--	--	97.2315	4.98354	--	--	369.175	4.68463					92.4752	5.12185			96.2096	4.79988
--	--	96.7662	4.98349	--	--	369.642	4.68463					92.0328	5.12191			95.7492	4.80001
--	--	96.301	4.98343	--	--	370.109	4.68463					91.5903	5.12197			95.2889	4.80013
--	--	95.8358	4.98337	--	--	370.577	4.68463					91.1478	5.12203			94.8286	4.80026
--	--	95.3706	4.98331	--	--	371.044	4.68463					90.7054	5.12209			94.3682	4.80039
--	--	94.9053	4.98326	--	--	371.511	4.68464					90.2629	5.12215			93.9079	4.80052
--	--	94.4401	4.9832	--	--	371.979	4.68464					89.8204	5.12221			93.4476	4.80065
--	--	93.9749	4.98314	--	--	372.446	4.68464					89.378	5.12227			92.9872	4.80078
--	--	93.5097	4.98308	--	--	372.913	4.68464					88.9355	5.12233			92.5269	4.80091
--	--	93.0445	4.98302	--	--	373.381	4.68464					88.493	5.12239			92.0666	4.80104
--	--	92.5792	4.98296	--	--	373.848	4.68464					88.0506	5.12245			91.6062	4.80118
--	--	92.114	4.9829	--	--	374.315	4.68464					87.6081	5.12251			91.1459	4.80132
--	--	91.6488	4.98284	--	--	374.783	4.68464					87.1657	5.12257			90.6856	4.80145
--	--	91.1836	4.98278	--	--	375.25	4.68464					86.7232	5.12263			90.2252	4.80159
--	--	90.7184	4.98272	--	--	375.717	4.68464					86.2807	5.12269			89.7649	4.80173
--	--	90.2531	4.98266	--	--	376.184	4.68464					85.8383	5.12275			89.3046	4.80187
--	--	89.7879	4.9826	--	--	376.652	4.68464					85.3958	5.12281			88.8442	4.80201
--	--	89.3227	4.98254	--	--	377.119	4.68464					84.9533	5.12287			88.3839	4.80216
--	--	88.8575	4.98248	--	--	377.586	4.68464					84.5109	5.12294			87.9236	4.8023
--	--	88.3922	4.98241	--	--	378.054	4.68464					84.0684	5.123			87.4632	4.80245
--	--	87.927	4.98235	--	--	378.521	4.68464					83.6259	5.12306			87.0029	4.80259
--	--	87.4618	4.98229	--	--	378.988	4.68464					83.1835	5.12313			86.5426	4.80274
--	--	86.9966	4.98222	--	--	379.456	4.68464					82.741	5.12319			86.0822	4.80289
--	--	86.5313	4.98216	--	--	379.923	4.68465					82.2985	5.12325			85.6219	4.80304
--	--	86.0661	4.9821	--	--	380.39	4.68465					81.8561	5.12332			85.1616	4.80319
--	--	85.6009	4.98203	--	--	380.858	4.68465					81.4136	5.12338			84.7012	4.80334
--	--	85.1357	4.98197	--	--	381.325	4.68465					80.9711	5.12345			84.2409	4.8035
--	--	84.6705	4.9819	--	--	381.792	4.68465					80.5287	5.12351			83.7806	4.80365
--	--	84.2052	4.98184	--	--	382.26	4.68465					80.0862	5.12358			83.3202	4.80381
--	--	83.74	4.98177	--	--	382.727	4.68465					79.6437	5.12364			82.8599	4.80397
--	--	83.2748	4.98171	--	--	383.194	4.68465					79.2013	5.12371			82.3996	4.80413
--	--	82.8096	4.98164	--	--	383.661	4.68465					78.7588	5.12378			81.9392	4.80429
--	--	82.3443	4.98157	--	--	384.129	4.68465					78.3163	5.12384			81.4789	4.80445
--	--	81.8791	4.98151	--	--	384.596	4.68465					77.8739	5.12391			81.0186	4.80461
--	--	81.4139	4.98144	--	--	385.063	4.68465					77.4314	5.12398			80.5583	4.80478
--	--	80.9487	4.98137	--	--	385.531	4.68465					76.989	5.12404			80.0979	4.80494
--	--	80.4835	4.9813	--	--	385.998	4.68465					76.5465	5.12411			79.6376	4.80511
--	--	80.0182	4.98124	--	--	386.465	4.68465					76.104	5.12418			79.1773	4.80528
--	--	79.553	4.98117	--	--	386.933	4.68465					75.6616	5.12425			78.7169	4.80545
--	--	79.0878	4.9811	--	--	387.4	4.68465					75.2191	5.12432			78.2566	4.80562
--	--	78.6226	4.98103	--	--	387.867	4.68465					74.7766	5.12439			77.7963	4.8058
--	--	78.1573	4.98096	--	--	388.335	4.68465					74.3342	5.12445			77.3359	4.80597
--	--	77.6921	4.98089	--	--	388.802	4.68465					73.8917	5.12452			76.8756	4.80615
--	--	77.2269	4.98082	--	--	389.269	4.68465					73.4492	5.12459			76.4153	4.80633
--	--	76.7617	4.98075	--	--	389.736	4.68465					73.0068	5.12466			75.9549	4.80651
--	--	76.2964	4.98068	--	--	390.204	4.68465					72.5643	5.12473			75.4946	4.80669
--	--	75.8312	4.9806	--	--	390.671	4.68466					72.1218	5.12481			75.0343	4.80687
--	--	75.366	4.98053	--	--	391.138	4.68466					71.6794	5.12488			74.5739	4.80705
--	--	74.9008	4.98046	--	--	391.606	4.68466					71.2369	5.12495			74.1136	4.80724
--	--	74.4356	4.98039	--	--	392.073	4.68466					70.7944	5.12502			73.6532	4.80742
--	--	73.9703	4.98031	--	--	392.54	4.68466					70.352	5.12509			73.1929	4.80761
--	--	73.5051	4.98024	--	--	393.008	4.68466					69.9095	5.12516			72.7326	4.8078
--	--	73.0399	4.98017	--	--	393.475	4.68466					69.4671	5.12524			72.2722	4.80799
--	--	72.5747	4.98009	--	--	393.942	4.68466					69.0246	5.12531			71.8119	4.80819
--	--	72.1094	4.98002	--	--	394.41	4.68466					68.5821	5.12538			71.3516	4.80838
--	--	71.6442	4.97994	--	--	394.877	4.68466					68.1397	5.12546			70.8913	4.80858
--	--	71.179	4.97987	--	--	395.344	4.68466					67.6972	5.12553			70.4309	4.80878
--	--	70.7138	4.97979	--	--	395.812	4.68466					67.2547	5.12561			69.9706	4.80898
--	--	70.2486	4.97972	--	--	396.279	4.68466					66.8123	5.12568			69.5103	4.80918
--	--	69.7833	4.97964	--	--	396.746	4.68466					66.3698	5.12576			69.0499	4.80938
--	--	69.3181	4.97956	--	--	397.213	4.68466					65.9273	5.12583			68.5896	4.80959
--	--	68.8529	4.97949	--	--	397.681	4.68466					65.4849	5.12591			68.1293	4.80979
--	--	68.3877	4.97941	--	--	398.148	4.68466					65.0424	5.12598			67.6689	4.81
--	--	67.9224	4.97933	--	--	398.615	4.68466					64.5999	5.12606			67.2086	4.81021
--	--	67.4572	4.97925	--	--	399.083	4.68466					64.1575	5.12614			66.7483	4.81042
--	--	66.992	4.97917	--	--	399.55	4.68466					63.715	5.12621			66.2879	4.81064
--	--	66.5268	4.97909	--	--	400.017	4.68466					63.2725	5.12629			65.8276	4.81085
--	--	66.0616	4.97901	--	--	400.485	4.68466					62.8301	5.12637			65.3673	4.81107
--	--	65.5963	4.97893	--	--	400.952	4.68466					62.3876	5.12645			64.9069	4.81129
--	--	65.1311	4.97885	--	--	401.419	4.68466					61.9451	5.12653			64.4466	4.81151
--	--	64.6659	4.97877	--	--	401.887	4.68466					61.5027	5.1266			63.9863	4.81173
--	--	64.2007	4.97869	--	--	402.354	4.68466					61.0602	5.12668			63.5259	4.81196
--	--	63.7355	4.97861	--	--	402.821	4.68466					60.6177	5.12676			63.0656	4.81218
--	--	63.2702	4.97853	--	--	403.288	4.68466					60.1753	5.12684			62.6053	4.81241
--	--	62.805	4.97844	--	--	403.756	4.68467					59.7328	5.12692			62.1449	4.81264
--	--	62.3398	4.97836	--	--	404.223	4.68467					59.2903	5.127			61.6846	4.81288
--	--	61.8746	4.97828	--	--	404.69	4.68467					58.8479	5.12709			61.2243	4.81311
--	--	61.4093	4.97819	--	--	405.158	4.68467					58.4054	5.12717			60.7639	4.81335
--	--	60.9441	4.97811	--	--	405.625	4.68467					57.9629	5.12725			60.3036	4.81358
--	--	60.4789	4.97803	--	--	406.092	4.68467					57.5205	5.12733			59.8433	4.81382
--	--	60.0137	4.97794	--	--	406.56	4.68467					57.078	5.12741			59.3829	4.81407
--	--	59.5485	4.97785	--	--	407.027	4.68467					56.6356	5.1275			58.9226	4.81431
--	--	59.0832	4.97777	--	--	407.494	4.68467					56.1931	5.12758			58.4623	4.81456
--	--	58.618	4.97768	--	--	407.962	4.68467					55.7506	5.12766			58.0019	4.81481
--	--	58.1528	4.97759	--	--	408.429	4.68467					55.3082	5.12775			57.5416	4.81506
--	--	57.6876	4.97751	--	--	408.896	4.68467					54.8657	5.12783			57.0813	4.81531
--	--	57.2223	4.97742	--	--	409.363	4.68467					54.4232	5.12792			56.6209	4.81556
--	--	56.7571	4.97733	--	--	409.831	4.68467					53.9808	5.128			56.1606	4.81582
--	--	56.2919	4.97724	--	--	410.298	4.68467					53.5383	5.12809			55.7003	4.81608
--	--	55.8267	4.97715	--	--	410.765	4.68467					53.0958	5.12817			55.2399	4.81634
--	--	55.3614	4.97706	--	--	411.233	4.68467					52.6534	5.12826			54.7796	4.8166
--	--	54.8962	4.97697	--	--	411.7	4.68467					52.2109	5.12835			54.3193	4.81687
--	--	54.431	4.97688	--	--	412.167	4.68467					51.7684	5.12843			53.8589	4.81714
--	--	53.9658	4.97679	--	--	412.635	4.68467					51.326	5.12852			53.3986	4.81741
--	--	53.5006	4.9767	--	--	413.102	4.68467					50.8835	5.12861			52.9383	4.81768
--	--	53.0353	4.97661	--	--	413.569	4.68467					50.441	5.1287			52.4779	4.81796
--	--	52.5701	4.97652	--	--	414.037	4.68467					49.9986	5.12879			52.0176	4.81823
--	--	52.1049	4.97642	--	--	414.504	4.68467					49.5561	5.12887			51.5573	4.81851
--	--	51.6397	4.97633	--	--	414.971	4.68467					49.1136	5.12896			51.0969	4.81879
--	--	51.1745	4.97624	--	--	415.439	4.68467					48.6712	5.12905			50.6366	4.81908
--	--	50.7092	4.97614	--	--	415.906	4.68467					48.2287	5.12914			50.1763	4.81936
--	--	50.244	4.97605	--	--	416.373	4.68467					47.7863	5.12923			49.7159	4.81965
--	--	49.7788	4.97595	--	--	416.84	4.68467					47.3438	5.12933			49.2556	4.81994
--	--	49.3136	4.97586	--	--	417.308	4.68467					46.9013	5.12942			48.7953	4.82024
--	--	48.8483	4.97576	--	--	417.775	4.68467					46.4588	5.12951			48.3349	4.82053
--	--	48.3831	4.97566	--	--	418.242	4.68467					46.0164	5.1296			47.8746	4.82083
--	--	47.9179	4.97556	--	--	418.71	4.68467					45.5739	5.12969			47.4143	4.82113
--	--	47.4527	4.97547	--	--	419.177	4.68467					45.1315	5.12979			46.9539	4.82144
--	--	46.9875	4.97537	--	--	419.644	4.68467					44.689	5.12988			46.4936	4.82174
--	--	46.5222	4.97527	--	--	420.112	4.68467					44.2465	5.12998			46.0333	4.82205
--	--	46.057	4.97517	--	--	420.579	4.68467					43.8041	5.13007			45.5729	4.82236
--	--	45.5918	4.97507	--	--	421.046	4.68467					43.3616	5.13016			45.1126	4.82268
--	--	45.1266	4.97497	--	--	421.514	4.68468					42.9191	5.13026			44.6523	4.82299
--	--	44.6613	4.97487	--	--	421.981	4.68468					42.4767	5.13036			44.1919	4.82331
--	--	44.1961	4.97477	--	--	422.448	4.68468					42.0342	5.13045			43.7316	4.82364
--	--	43.7309	4.97467	--	--	422.915	4.68468					41.5917	5.13055			43.2713	4.82396
--	--	43.2657	4.97456	--	--	423.383	4.68468					41.1493	5.13065			42.8109	4.82429
--	--	42.8004	4.97446	--	--	423.85	4.68468					40.7068	5.13074			42.3506	4.82462
--	--	42.3352	4.97436	--	--	424.317	4.68468					40.2643	5.13084			41.8903	4.82495
--	--	41.87	4.97425	--	--	424.785	4.68468					39.8219	5.13094			41.4299	4.82529
--	--	41.4048	4.97415	--	--	425.252	4.68468					39.3794	5.13104			40.9696	4.82563
--	--	40.9396	4.97404	--	--	425.719	4.68468					38.9369	5.13114			40.5093	4.82597
--	--	40.4743	4.97394	--	--	426.187	4.68468					38.4945	5.13124			40.049	4.82631
--	--	40.0091	4.97383	--	--	426.654	4.68468					38.052	5.13134			39.5886	4.82666
--	--	39.5439	4.97372	--	--	427.121	4.68468					37.6095	5.13144			39.1283	4.82701
--	--	39.0787	4.97362	--	--	427.589	4.68468					37.1671	5.13154			38.668	4.82736
--	--	38.6135	4.97351	--	--	428.056	4.68468					36.7246	5.13164			38.2076	4.82772
--	--	38.1482	4.9734	--	--	428.523	4.68468					36.2822	5.13174			37.7473	4.82808
--	--	37.683	4.97329	--	--	428.991	4.68468					35.8397	5.13184			37.287	4.82844
--	--	37.2178	4.97318	--	--	429.458	4.68468					35.3972	5.13195			36.8266	4.8288
--	--	36.7526	4.97307	--	--	429.925	4.68468					34.9548	5.13205			36.3663	4.82917
--	--	36.2873	4.97296	--	--	430.392	4.68468					34.5123	5.13215			35.906	4.82954
--	--	35.8221	4.97285	--	--	430.86	4.68468					34.0698	5.13226			35.4456	4.82992
--	--	35.3569	4.97274	--	--	431.327	4.68468					33.6274	5.13236			34.9853	4.8303
--	--	34.8917	4.97263	--	--	431.794	4.68468					33.1849	5.13247			34.525	4.83068
--	--	34.4265	4.97251	--	--	432.262	4.68468					32.7424	5.13257			34.0646	4.83106
--	--	33.9612	4.9724	--	--	432.729	4.68468					32.3	5.13268			33.6043	4.83145
--	--	33.496	4.97229	--	--	433.196	4.68468					31.8575	5.13279			33.144	4.83184
--	--	33.0308	4.97217	--	--	433.664	4.68468					31.415	5.13289			32.6836	4.83223
--	--	32.5656	4.97206	--	--	434.131	4.68468					30.9726	5.133			32.2233	4.83263
--	--	32.1003	4.97194	--	--	434.598	4.68468					30.5301	5.13311			31.763	4.83303
--	--	31.6351	4.97182	--	--	435.066	4.68468					30.0876	5.13322			31.3026	4.83343
--	--	31.1699	4.97171	--	--	435.533	4.68468					29.6452	5.13333			30.8423	4.83384
--	--	30.7047	4.97159	--	--	436	4.68468					29.2027	5.13344			30.382	4.83425
--	--	30.2395	4.97147	--	--	436.467	4.68468					28.7602	5.13355			29.9216	4.83466
--	--	29.7742	4.97135	--	--	436.935	4.68468					28.3178	5.13366			29.4613	4.83508
--	--	29.309	4.97123	--	--	437.402	4.68468					27.8753	5.13377			29.001	4.8355
--	--	28.8438	4.97111	--	--	437.869	4.68468					27.4328	5.13388			28.5406	4.83593
--	--	28.3786	4.97099	--	--	438.337	4.68468					26.9904	5.13399			28.0803	4.83635
--	--	27.9133	4.97087	--	--	438.804	4.68468					26.5479	5.1341			27.62	4.83679
--	--	27.4481	4.97075	--	--	439.271	4.68468					26.1055	5.13422			27.1596	4.83722
--	--	26.9829	4.97063	--	--	439.739	4.68468					25.663	5.13433			26.6993	4.83766
--	--	26.5177	4.9705	--	--	440.206	4.68468					25.2205	5.13444			26.239	4.8381
--	--	26.0525	4.97038	--	--	440.673	4.68468					24.7781	5.13456			25.7786	4.83855
--	--	25.5872	4.97025	--	--	441.141	4.68468					24.3356	5.13467			25.3183	4.839
--	--	25.122	4.97013	--	--	441.608	4.68468					23.8931	5.13479			24.858	4.83945
--	--	24.6568	4.97	--	--	442.075	4.68468					23.4507	5.13491			24.3976	4.83991
--	--	24.1916	4.96988	--	--	442.542	4.68468					23.0082	5.13502			23.9373	4.84037
--	--	23.7263	4.96975	--	--	443.01	4.68468					22.5657	5.13514			23.477	4.84084
--	--	23.2611	4.96962	--	--	443.477	4.68468					22.1233	5.13526			23.0166	4.84131
--	--	22.7959	4.96949	--	--	443.944	4.68468					21.6808	5.13538			22.5563	4.84178
--	--	22.3307	4.96936	--	--	444.412	4.68468					21.2383	5.13549			22.096	4.84226
--	--	21.8654	4.96923	--	--	444.879	4.68468					20.7959	5.13561			21.6356	4.84274
--	--	21.4002	4.9691	--	--	445.346	4.68468					20.3534	5.13573			21.1753	4.84322
--	--	20.935	4.96897	--	--	445.814	4.68468					19.9109	5.13585			20.715	4.84371
--	--	20.4698	4.96884	--	--	446.281	4.68468					19.4685	5.13597			20.2546	4.84421
--	--	20.0046	4.96871	--	--	446.748	4.68468					19.026	5.1361			19.7943	4.8447
--	--	19.5393	4.96858	--	--	447.216	4.68468					18.5835	5.13622			19.334	4.84521
--	--	19.0741	4.96844	--	--	447.683	4.68468					18.1411	5.13634			18.8737	4.84571
--	--	18.6089	4.96831	--	--	448.15	4.68469					17.6986	5.13646			18.4133	4.84622
--	--	18.1437	4.96817	--	--	448.618	4.68469					17.2562	5.13659			17.953	4.84674
--	--	17.6785	4.96804	--	--	449.085	4.68469					16.8137	5.13671			17.4927	4.84726
--	--	17.2132	4.9679	--	--	449.552	4.68469					16.3712	5.13684			17.0323	4.84778
--	--	16.748	4.96776	--	--	450.019	4.68469					15.9288	5.13696			16.572	4.84831
--	--	16.2828	4.96762	--	--	450.487	4.68469					15.4863	5.13709			16.1117	4.84884
--	--	15.8176	4.96749	--	--	450.954	4.68469					15.0438	5.13721			15.6513	4.84938
--	--	15.3523	4.96735	--	--	451.421	4.68469					14.6014	5.13734			15.191	4.84992
--	--	14.8871	4.96721	--	--	451.889	4.68469					14.1589	5.13747			14.7307	4.85046
--	--	14.4219	4.96707	--	--	452.356	4.68469					13.7164	5.1376			14.2703	4.85101
--	--	13.9567	4.96692	--	--	452.823	4.68469					13.274	5.13773			13.81	4.85157
--	--	13.4915	4.96678	--	--	453.291	4.68469					12.8315	5.13786			13.3497	4.85213
--	--	13.0262	4.96664	--	--	453.758	4.68469					12.389	5.13798			12.8893	4.85269
--	--	12.561	4.9665	--	--	454.225	4.68469					11.9466	5.13812			12.429	4.85326
--	--	12.0958	4.96635	--	--	454.693	4.68469					11.5041	5.13825			11.9687	4.85383
--	--	11.6306	4.96621	--	--	455.16	4.68469					11.0616	5.13838			11.5083	4.85441
--	--	11.1653	4.96606	--	--	455.627	4.68469					10.6192	5.13851			11.048	4.85499
--	--	10.7001	4.96591	--	--	456.094	4.68469					10.1767	5.13864			10.5877	4.85558
--	--	10.2349	4.96577	--	--	456.562	4.68469					9.73424	5.13878			10.1273	4.85618
--	--	9.76967	4.96562	--	--	457.029	4.68469					9.29177	5.13891			9.66699	4.85677
--	--	9.30445	4.96547	--	--	457.496	4.68469					8.84931	5.13905			9.20666	4.85738
--	--	8.83922	4.96532	--	--	457.964	4.68469					8.40684	5.13918			8.74632	4.85799
--	--	8.374	4.96517	--	--	458.431	4.68469					7.96437	5.13932			8.28599	4.8586
--	--	7.90878	4.96502	--	--	458.898	4.68469					7.52191	5.13945			7.82566	4.85922
--	--	7.44356	4.96486	--	--	459.366	4.68469					7.07944	5.13959			7.36533	4.85984
--	--	6.97833	4.96471	--	--	459.833	4.68469					6.63698	5.13973			6.90499	4.86047
--	--	6.51311	4.96456	--	--	460.3	4.68469					6.19451	5.13987			6.44466	4.86111
--	--	6.04789	4.9644	--	--	460.768	4.68469					5.75205	5.14001			5.98433	4.86175
--	--	5.58267	4.96425	--	--	461.235	4.68469					5.30958	5.14014			5.52399	4.86239
--	--	5.11745	4.96409	--	--	461.702	4.68469					4.86712	5.14029			5.06366	4.86304
--	--	4.65222	4.96394	--	--	462.17	4.68469					4.42465	5.14043			4.60333	4.8637
--	--	4.187	4.96378	--	--	462.637	4.68469					3.98219	5.14057			4.143	4.86436
--	--	3.72178	4.96362	--	--	463.104	4.68469					3.53972	5.14071			3.68266	4.86502
--	--	3.25656	4.96346	--	--	463.571	4.68469					3.09726	5.14085			3.22233	4.8657
--	--	2.79133	4.9633	--	--	464.039	4.68469					2.65479	5.141			2.762	4.86638
--	--	2.32611	4.96314	--	--	464.506	4.68469					2.21233	5.14114			2.30166	4.86706
--	--	1.86089	4.96298	--	--	464.973	4.68469					1.76986	5.14128			1.84133	4.86775
--	--	1.39567	4.96281	--	--	465.441	4.68469					1.3274	5.14143			1.381	4.86844
--	--	0.93044	4.96265	--	--	465.908	4.68469					0.88493	5.14158			0.92067	4.86915
--	--	0.46522	4.96249	--	--	466.375	4.68469					0.44247	5.14172			0.46033	4.86985
--	--	0	4.96232	--	--	466.843	4.68469					0	5.14187			0	4.87057

## Sheet: 4
4b												4c				4d
Binding energy (eV)	XPS Spectrum(counts)	Fitting line	Fitting line	Fitting line	Fitting line	Fitting line	Fitting line	Fitting line	Fitting line			Sample	H2 evolution(μmol)			Time(h)	H2 evolution(μmol/cm2)	O2 evolution(μmol/cm2)
93.93	3650.32	4531.06	3668.38	3669.98	3694.41	3669.16	3673.02	3953.92	4212.47			Au/BTO	0.928			0	0	0
93.83	3690.45	4572.69	3668.38	3670.01	3695.16	3669.17	3673.14	3963.42	4243.67			BTO	0.08			1	0.28896	0.1358
93.73	3643.9	4617.51	3668.33	3670	3695.9	3669.14	3673.22	3973.36	4277.55							2	0.56112	0.30355
93.63	3690.73	4666.01	3668.38	3670.07	3696.77	3669.21	3673.41	3983.91	4314.56							3	0.88368	0.4683
93.53	3738.71	4718.43	3668.34	3670.06	3697.58	3669.18	3673.5	3994.91	4354.9
93.43	3744.23	4775.27	3668.2	3669.96	3698.34	3669.06	3673.51	4006.4	4399.02
93.33	3767.46	4837.18	3668.06	3669.85	3699.13	3668.93	3673.52	4018.5	4447.54
93.23	3808.02	4904.83	3667.86	3669.7	3699.92	3668.75	3673.48	4031.24	4501.07
93.13	3891.77	4979.04	3667.59	3669.46	3700.67	3668.5	3673.38	4044.61	4560.39
93.03	4005.07	5060.74	3667.16	3669.07	3701.32	3668.08	3673.12	4058.61	4626.36
92.93	4160.22	5151.15	3666.51	3668.46	3701.8	3667.45	3672.65	4073.21	4700.15
92.83	4331.15	5251.77	3665.56	3667.55	3702.04	3666.52	3671.88	4088.42	4783.17
92.73	4565.58	5364.49	3664.28	3666.3	3702.01	3665.26	3670.8	4104.27	4877.27
92.63	4737.08	5491.61	3662.55	3664.61	3701.59	3663.54	3669.27	4120.71	4984.62
92.53	5034.51	5636.14	3660.48	3662.59	3700.9	3661.49	3667.42	4137.95	5108.17
92.43	5373.26	5801.39	3657.83	3659.99	3699.71	3658.87	3665	4155.86	5251.12
92.33	5712.84	5991.48	3654.53	3656.73	3697.95	3655.58	3661.93	4174.44	5417.49
92.23	6185.29	6211.38	3650.57	3652.82	3695.61	3651.64	3658.22	4193.81	5612.1
92.13	6663.46	6466.49	3645.68	3647.99	3692.45	3646.78	3653.6	4213.85	5840.24
92.03	7171.61	6763.14	3639.87	3642.23	3688.46	3641	3648.07	4234.7	6108.06
91.93	7573.73	7108.2	3633.07	3635.48	3683.58	3634.22	3641.56	4256.44	6422.3
91.83	8192.82	7509.22	3625.49	3627.95	3678.04	3626.66	3634.28	4279.46	6790.27
91.73	8760.44	7973.19	3616.69	3619.21	3671.41	3617.89	3625.8	4303.55	7218.78
91.63	9331.39	8507.39	3606.79	3609.36	3663.81	3608.01	3616.24	4329.03	7714.87
91.53	9871.02	9117.96	3595.76	3598.41	3655.24	3597.02	3605.58	4356.14	8284.4
91.43	10307	9809.49	3583.68	3586.39	3645.78	3584.96	3593.88	4385.24	8931.66
91.33	10958.7	10583.6	3570.74	3573.51	3635.62	3572.05	3581.34	4416.85	9657.94
91.23	11653.3	11436.4	3556.51	3559.35	3624.38	3557.85	3567.55	4450.94	10458.9
91.13	12403.9	12356.5	3540.92	3543.83	3611.98	3542.29	3552.41	4487.86	11322.7
91.03	13205.1	13320.7	3523.86	3526.84	3598.34	3525.26	3535.83	4528.01	12225.7
90.93	14056.2	14290.7	3505.22	3508.27	3583.37	3506.65	3517.71	4571.89	13128.9
90.83	14908.4	15209.9	3484.9	3488.04	3567.01	3486.37	3497.94	4620.11	13974.9
90.73	15502	16005.4	3462.9	3466.12	3549.27	3464.41	3476.54	4673.54	14690
90.63	16163.5	16598.8	3439.72	3443.03	3530.69	3441.26	3453.98	4733.71	15194.8
90.53	16444.8	16922.7	3415.22	3418.62	3511.16	3416.8	3430.16	4801.74	15420.4
90.43	16427.4	16943.7	3390.14	3393.62	3491.47	3391.76	3405.79	4879.94	15331.8
90.33	16224.3	16673.6	3365.03	3368.62	3472.22	3366.7	3381.47	4970.8	14938.9
90.23	15873.4	16166.3	3340.27	3343.96	3453.84	3341.98	3357.54	5077.05	14293.3
90.13	15481	15500.7	3316.14	3319.93	3436.66	3317.89	3334.31	5201.9	13470.7
90.03	14871.8	14759.9	3292.72	3296.62	3420.85	3294.51	3311.86	5348.94	12550.7
89.93	14067.2	14016.5	3270.42	3274.44	3406.91	3272.27	3290.61	5522.89	11601.4
89.83	13337	13325.8	3249.63	3253.77	3395.32	3251.53	3270.97	5729.2	10673.1
89.73	12469.8	12726.1	3230.21	3234.47	3386.04	3232.16	3252.79	5973.68	9797.99
89.63	11804.1	12242.9	3212.42	3216.81	3379.49	3214.43	3236.35	6263.44	8994.44
89.53	11338.7	11891.9	3195.88	3200.41	3375.43	3197.94	3221.28	6605.72	8270.49
89.43	11081.6	11683	3180.2	3184.87	3373.68	3182.32	3207.22	7008.56	7627.33
89.33	11058	11622.5	3164.98	3169.81	3374.06	3167.17	3193.78	7480.53	7062.03
89.23	11467.8	11714.3	3149.79	3154.77	3376.4	3152.04	3180.55	8030.38	6569.12
89.13	11938.2	11960.7	3133.77	3138.92	3380.2	3136.09	3166.69	8666.37	6141.31
89.03	12524.2	12363.2	3116.82	3122.14	3385.74	3119.21	3152.14	9396.58	5771.48
88.93	13294	12921.5	3098.7	3104.21	3393.3	3101.17	3136.7	10227.6	5452.14
88.83	13998.1	13633	3079.07	3084.77	3403.14	3081.61	3120.06	11162.8	5175.91
88.73	14816.3	14491.1	3058.05	3063.95	3416.16	3060.67	3102.38	12201.8	4936.36
88.63	15722.6	15482.8	3035.41	3041.53	3433.12	3038.12	3083.52	13336.2	4727.32
88.53	16806.2	16584.9	3010.98	3017.32	3455.08	3013.78	3063.37	14546.9	4543.39
88.43	17868.9	17759.6	2984.42	2991	3483.31	2987.31	3041.69	15798.7	4379.67
88.33	19098.1	18950.3	2955.76	2962.59	3519.93	2958.75	3018.61	17036.8	4232.38
88.23	20208.2	20079.1	2924.68	2931.78	3567.37	2927.78	2993.97	18183.5	4098.01
88.13	21301.6	21051.1	2891.4	2898.78	3629.56	2894.61	2968.17	19142.8	3974.16
88.03	21980.9	21767.3	2855.95	2863.63	3711.47	2859.28	2941.46	19812.5	3858.76
87.93	22191	22148.8	2819.12	2827.13	3820.74	2822.57	2914.95	20108.2	3750.87
87.83	22186.2	22160.7	2781.82	2790.17	3967.71	2785.41	2889.94	19986.5	3650.02
87.73	21946.2	21827.4	2744.46	2753.17	4165.97	2748.18	2867.36	19459.5	3555.53
87.63	21437.8	21230.9	2707.49	2716.58	4434.43	2711.35	2848.38	18590.7	3466.93
87.53	20883.3	20492.5	2671.43	2680.93	4799.05	2675.44	2834.52	17475.7	3384.04
87.43	19960.5	19748.9	2636.36	2646.3	5293.71	2640.54	2827.25	16216.5	3306.32
87.33	19259.4	19131.7	2603	2613.42	5958.92	2607.36	2829.31	14903.7	3234
87.23	18719.3	18743.5	2570.93	2581.85	6826.14	2575.47	2843.27	13605.2	3166.23
87.13	18670.4	18615.9	2539.84	2551.3	7876.36	2544.58	2873.45	12367	3102.34
87.03	18723.5	18629.3	2508.78	2520.83	8954.87	2513.73	2926.53	11216.2	3041.08
86.93	18667.4	18461.2	2477.56	2490.24	9711.52	2482.73	3015.97	10166.5	2981.99
86.83	18083.8	17757.3	2446.38	2459.75	9761.68	2451.8	3167.95	9223.03	2925.05
86.73	16959.8	16519	2416.27	2430.37	9059.81	2421.95	3431.88	8385.26	2871.07
86.63	15660.8	15168.1	2388.27	2403.17	7952.9	2394.22	3889.23	7649.04	2820.91
86.53	14477.3	14184.4	2362.72	2378.49	6822.06	2368.96	4646.38	7007.35	2774.75
86.43	13827.3	13808.9	2339.39	2356.11	5858.67	2345.96	5761.61	6451.23	2732.24
86.33	13503.8	13771.2	2317.27	2335.02	5099.62	2324.18	6935.99	5970.49	2692.23
86.23	12865.8	13062.1	2295.73	2314.62	4517.81	2303.01	7195.96	5555.35	2653.98
86.13	11636.7	11302.4	2275.38	2295.51	4073.89	2283.07	6211.13	5197.65	2618
86.03	9814.52	9423.84	2257.35	2278.86	3733.69	2265.48	4956.83	4890.42	2585.33
85.93	7958.69	7974.2	2242.8	2265.82	3471.23	2251.41	4015.25	4627.46	2557.05
85.83	6403.09	6953.84	2231.8	2256.5	3266.88	2240.92	3413.02	4402.37	2533.15
85.73	5196.33	6238.85	2223.76	2250.34	3105.97	2233.46	3045.96	4208.96	2512.99
85.63	4462.84	5720.42	2218.04	2246.7	2977.74	2228.36	2820.15	4041.83	2495.85
85.53	4024.61	5326.03	2213.72	2244.72	2874.03	2224.72	2674.28	3896.11	2480.77
85.43	3712.35	5012.91	2210.23	2243.88	2788.95	2221.99	2574.18	3767.95	2467.13
85.33	3457.59	4756.68	2207.34	2243.97	2718.38	2219.93	2502.03	3654.42	2454.65
85.23	3379.26	4542.62	2204.93	2244.97	2659.27	2218.45	2448.18	3553.24	2443.18
85.13	3275.84	4360.84	2202.67	2246.6	2609.08	2217.22	2406.68	3462.28	2432.33
85.03	3132.73	4204.84	2200.61	2249.01	2566.16	2216.32	2374.05	3380.18	2422.14
84.93	3126.69	4069.96	2198.81	2252.41	2529.3	2215.82	2348.01	3305.83	2412.64
84.83	3142.52	3952.5	2197.02	2256.7	2497.19	2215.5	2326.69	3238.01	2403.53
84.73	3094.7	3849.95	2195.2	2262.09	2468.99	2215.35	2308.9	3175.87	2394.76
84.63	3148.84	3760.77	2193.47	2269.19	2444.17	2215.52	2293.95	3118.87	2386.43
84.53	3298.02	3684.17	2191.63	2278.84	2422.01	2215.86	2281.06	3066.25	2378.3
84.43	3425.09	3621.15	2189.5	2293.34	2401.92	2216.25	2269.6	3017.36	2370.18
84.33	3632.65	3576.74	2187.12	2318.78	2383.58	2216.8	2259.27	2971.82	2362.1
84.23	3784.11	3563.68	2184.34	2368.71	2366.56	2217.46	2249.66	2929.11	2353.88
84.13	4050.02	3609.86	2181.26	2471.68	2350.72	2218.45	2240.67	2889.03	2345.61
84.03	4343.78	3767.08	2177.66	2679.98	2335.65	2219.7	2231.93	2851.08	2337.05
83.93	4878.45	4119.88	2173.49	3078.45	2321.12	2221.4	2223.25	2814.96	2328.14
83.83	5619.8	4784.04	2168.28	3783.07	2306.54	2223.36	2214.07	2779.99	2318.41
83.73	6556.92	5886.49	2161.64	4920.78	2291.38	2225.59	2203.91	2745.58	2307.42
83.63	7954.31	7518.19	2153.17	6582.27	2275.16	2228.31	2192.32	2711.17	2294.81
83.53	9949.9	9666.13	2142	8753.98	2256.91	2231.5	2178.36	2675.73	2279.66
83.43	12368.4	12154.2	2126.97	11258.5	2235.39	2235.53	2160.82	2637.96	2260.82
83.33	15083.6	14627.9	2107.25	13737.9	2209.71	2243.28	2138.85	2596.9	2237.44
83.23	17047.7	16613.3	2082.26	15706.6	2179.25	2266.09	2111.82	2551.87	2208.94
83.13	17964.5	17670	2053.45	16685.2	2145.38	2344.54	2081.16	2504.21	2176.76
83.03	17611.4	17625.3	2022.81	16394.9	2110.07	2586.88	2048.85	2455.82	2142.88
82.93	16709.7	16769.2	1992.8	14913.4	2075.73	3207.89	2017.3	2409.08	2109.75
82.83	15909.7	15755.4	1964.46	12627.5	2043.39	4475.95	1987.56	2364.95	2078.42
82.73	15463.1	15171.1	1937.61	10040.2	2012.81	6474.89	1959.43	2323.18	2048.69
82.63	15178.6	15031.5	1911.57	7595.92	1983.29	8775.01	1932.2	2283.03	2019.88
82.53	14446.1	14588.1	1886.02	5581.76	1954.51	10340.5	1905.57	2244.14	1991.66
82.43	12652.7	12892.1	1861.84	4103.8	1927.3	10117.6	1880.38	2207.3	1964.9
82.33	10351.6	10058.1	1841.06	3126.78	1903.7	8258.09	1858.68	2174.53	1941.64
82.23	7923.33	7121.04	1824.67	2538.85	1884.66	5909.84	1841.43	2146.76	1922.86
82.13	5984.57	4884.86	1812.93	2213.13	1870.43	4004.04	1828.89	2124.19	1908.81
82.03	4638.52	3550.12	1804.9	2043.8	1860.07	2846.21	1820.12	2105.88	1898.55
81.93	3688.92	2896.16	1799.44	1958.35	1852.41	2287.06	1813.97	2090.63	1890.94
81.83	3249.59	2611.59	1795.8	1914.35	1846.71	2056.97	1809.68	2077.67	1885.22
81.73	2969.6	2483.35	1793	1889.3	1841.96	1964.42	1806.28	2065.99	1880.41
81.63	2590.91	2412.23	1790.74	1872.92	1837.86	1920.24	1803.45	2055.25	1876.21
81.53	2469.97	2362.97	1789.2	1861.15	1834.58	1893.44	1801.38	2045.62	1872.79
81.43	2363.28	2323.93	1787.89	1851.73	1831.62	1874.2	1799.57	2036.59	1869.66
81.33	2282.05	2291.31	1786.78	1843.9	1828.96	1859.46	1797.99	2028.1	1866.79
81.23	2195.08	2263.32	1785.83	1837.25	1826.53	1847.85	1796.6	2020.08	1864.14
81.13	2084.48	2238.93	1785.04	1831.57	1824.35	1838.56	1795.39	2012.54	1861.7
81.03	2065.72	2217.45	1784.46	1826.77	1822.44	1831.1	1794.43	2005.49	1859.52
80.93	2001.12	2198.21	1783.92	1822.54	1820.64	1824.92	1793.52	1998.75	1857.43
80.83	1978.14	2180.88	1783.5	1818.89	1819.02	1819.82	1792.75	1992.39	1855.51
80.73	1930.9	2165.1	1783.12	1815.68	1817.5	1815.51	1792.04	1986.31	1853.68
80.63	1930.87	2150.69	1782.84	1812.88	1816.13	1811.9	1791.44	1980.56	1851.99
80.53	1912.24	2137.36	1782.56	1810.35	1814.81	1808.77	1790.86	1975.02	1850.33
80.43	1869.74	2125.02	1782.31	1808.11	1813.57	1806.07	1790.33	1969.72	1848.75
80.33	1916.47	2113.58	1782.14	1806.14	1812.46	1803.78	1789.89	1964.69	1847.29
80.23	1859.52	2102.78	1781.88	1804.27	1811.3	1801.67	1789.38	1959.77	1845.78
80.13	1859.12	2092.73	1781.73	1802.67	1810.28	1799.9	1788.99	1955.13	1844.41
80.03	1884.88	2083.26	1781.58	1801.2	1809.31	1798.32	1788.61	1950.65	1843.08
79.93	1831.67	2074.27	1781.38	1799.8	1808.32	1796.85	1788.19	1946.29	1841.73
79.83	1818.02	2065.85	1781.29	1798.61	1807.46	1795.62	1787.88	1942.18	1840.51
79.73	1814.38	2057.88	1781.21	1797.54	1806.67	1794.54	1787.61	1938.24	1839.35
79.63	1800.26	2050.31	1781.15	1796.56	1805.91	1793.57	1787.36	1934.44	1838.23
79.53	1826.39	2043.14	1781.11	1795.68	1805.2	1792.71	1787.14	1930.8	1837.16
79.43	1779.11	2036.24	1781.03	1794.82	1804.47	1791.88	1786.88	1927.24	1836.08
79.33	1768.66	2029.74	1781.03	1794.11	1803.86	1791.21	1786.71	1923.88	1835.1
79.23	1818.49	2023.55	1781.05	1793.48	1803.3	1790.63	1786.58	1920.66	1834.18
79.13	1859.56	2017.52	1780.98	1792.79	1802.65	1790	1786.35	1917.46	1833.18
79.03	1772.47	2011.66	1780.83	1792.07	1801.95	1789.34	1786.05	1914.28	1832.13
78.93	1791.54	2006.21	1780.85	1791.56	1801.44	1788.88	1785.93	1911.36	1831.27
78.83	1807.01	2000.93	1780.83	1791.05	1800.91	1788.43	1785.77	1908.5	1830.39
78.73	1793.21	1995.82	1780.78	1790.54	1800.38	1787.98	1785.59	1905.71	1829.5
78.63	1808.35	1990.93	1780.75	1790.09	1799.88	1787.59	1785.44	1903.03	1828.67
78.53	1770.25	1986.2	1780.7	1789.63	1799.37	1787.2	1785.27	1900.4	1827.82
78.43	1751.03	1981.71	1780.72	1789.28	1798.95	1786.9	1785.17	1897.93	1827.07
78.33	1757.86	1977.41	1780.78	1788.98	1798.59	1786.67	1785.12	1895.57	1826.37
78.23	1777.13	1973.26	1780.82	1788.7	1798.22	1786.44	1785.05	1893.27	1825.68
78.13	1783.92	1969.21	1780.83	1788.39	1797.83	1786.19	1784.96	1891.01	1824.96
78.03	1791.49	1965.29	1780.82	1788.09	1797.45	1785.95	1784.85	1888.8	1824.26

## Sheet: S7
S7c				S7d
Distance(nm)	LWF (meV)			Distance(nm)	LWF (meV)
Dark				Light
0	880.522			0	1393.43
0.00625	880.522			0.00625	1393.43
0.0125	884.68			0.0125	1400.57
0.01875	882.334			0.01875	1397.75
0.025	883.84			0.025	1396.65
0.03125	882.753			0.03125	1399.2
0.0375	883.879			0.0375	1395.36
0.04375	881.933			0.04375	1397.68
0.05	881.304			0.05	1395.14
0.05625	882.086			0.05625	1393.85
0.0625	881.189			0.0625	1397.28
0.06875	882.62			0.06875	1395.52
0.075	881.666			0.075	1395.45
0.08125	883.097			0.08125	1398.9
0.0875	886.473			0.0875	1394.23
0.09375	883.573			0.09375	1395.5
0.1	880.884			0.1	1395.94
0.10625	883.173			0.10625	1395.21
0.1125	882.734			0.1125	1400.75
0.11875	882.41			0.11875	1395.8
0.125	878.958			0.125	1398.48
0.13125	882.734			0.13125	1394.79
0.1375	882.2			0.1375	1398.01
0.14375	882.677			0.14375	1396.06
0.15	883.516			0.15	1399.44
0.15625	886.034			0.15625	1399.77
0.1625	881.99			0.1625	1401.97
0.16875	886.568			0.16875	1400.66
0.175	883.249			0.175	1399.89
0.18125	886.053			0.18125	1401.48
0.1875	882.83			0.1875	1401.25
0.19375	887.197			0.19375	1398.95
0.2	886.263			0.2	1400.05
0.20625	886.091			0.20625	1400.8
0.2125	888.437			0.2125	1398.48
0.21875	884.146			0.21875	1399.02
0.225	886.587			0.225	1398.85
0.23125	885.424			0.23125	1398.36
0.2375	886.301			0.2375	1397.49
0.24375	883.535			0.24375	1398.03
0.25	886.473			0.25	1402.7
0.25625	886.187			0.25625	1401.51
0.2625	887.255			0.2625	1402.09
0.26875	888.227			0.26875	1403.01
0.275	888.323			0.275	1403.24
0.28125	886.778			0.28125	1400.4
0.2875	889.505			0.2875	1400.57
0.29375	886.911			0.29375	1400.83
0.3	885.519			0.3	1402.02
0.30625	885.042			0.30625	1403.55
0.3125	888.018			0.3125	1401.93
0.31875	889.639			0.31875	1404.89
0.325	888.456			0.325	1401.53
0.33125	888.552			0.33125	1401.62
0.3375	886.511			0.3375	1406.65
0.34375	888.685			0.34375	1401.32
0.35	891.584			0.35	1405.5
0.35625	889.658			0.35625	1406.06
0.3625	887.827			0.3625	1402.07
0.36875	889.868			0.36875	1405.76
0.375	889.83			0.375	1405.97
0.38125	891.87			0.38125	1406.93
0.3875	889.83			0.3875	1404.13
0.39375	891.604			0.39375	1403.34
0.4	890.02			0.4	1404.28
0.40625	892.576			0.40625	1404.25
0.4125	890.974			0.4125	1404.6
0.41875	890.249			0.41875	1406.83
0.425	889.315			0.425	1405.07
0.43125	886.835			0.43125	1406.27
0.4375	892.767			0.4375	1405.31
0.44375	889.105			0.44375	1399.82
0.45	889.295			0.45	1408.15
0.45625	887.865			0.45625	1401.48
0.4625	891.451			0.4625	1400.87
0.46875	888.342			0.46875	1399.37
0.475	886.473			0.475	1403.34
0.48125	885.786			0.48125	1401.27
0.4875	886.892			0.4875	1404.06
0.49375	888.971			0.49375	1400.38
0.5	887.102			0.5	1401.25
0.50625	886.873			0.50625	1406.65
0.5125	885.996			0.5125	1399.06
0.51875	888.266			0.51875	1400.38
0.525	885.328			0.525	1404.3
0.53125	885.557			0.53125	1400.75
0.5375	883.001			0.5375	1400.47
0.54375	884.794			0.54375	1398.74
0.55	885.195			0.55	1399.49
0.55625	886.797			0.55625	1397.26
0.5625	882.944			0.5625	1397.44
0.56875	883.497			0.56875	1398.41
0.575	884.355			0.575	1395.03
0.58125	881.704			0.58125	1393.45
0.5875	879.282			0.5875	1395.33
0.59375	879.473			0.59375	1392.87
0.6	880.484			0.6	1390.03
0.60625	870.718			0.60625	1395.96
0.6125	876.65			0.6125	1391.13
0.61875	872.472			0.61875	1388.12
0.625	872.167			0.625	1386.79
0.63125	868.505			0.63125	1382.75
0.6375	870.279			0.6375	1384.79
0.64375	862.382			0.64375	1381.15
0.65	863.889			0.65	1379.39
0.65625	862.096			0.65625	1377.37
0.6625	860.876			0.6625	1374.09
0.66875	855.917			0.66875	1373.59
0.675	853.99			0.675	1368.76
0.68125	847.352			0.68125	1362.11
0.6875	841.096			0.6875	1364.46
0.69375	839.761			0.69375	1357.33
0.7	834.23			0.7	1352.98
0.70625	833.066			0.70625	1349.77
0.7125	829.557			0.7125	1346.92
0.71875	825.952			0.71875	1345.87
0.725	824.311			0.725	1339.93
0.73125	823.071			0.73125	1341.97
0.7375	825.494			0.7375	1335.02
0.74375	825.761			0.74375	1340.75
0.75	828.66			0.75	1338.83
0.75625	825.627			0.75625	1337.61
0.7625	826.104			0.7625	1341.6
0.76875	826.543			0.76875	1341.45
0.775	827.516			0.775	1338.78
0.78125	823.968			0.78125	1339.46
0.7875	822.08			0.7875	1337.77
0.79375	820.802			0.79375	1339.46
0.8	823.701			0.8	1340.89
0.80625	825.15			0.80625	1340.56
0.8125	825.742			0.8125	1341.9
0.81875	829.404			0.81875	1343.08
0.825	829.595			0.825	1349.23
0.83125	826.848			0.83125	1340.23
0.8375	833.6			0.8375	1350.42
0.84375	832.742			0.84375	1350.8
0.85	831.33			0.85	1349.23
0.85625	837.987			0.85625	1348.1
0.8625	832.875			0.8625	1346.69
0.86875	837.167			0.86875	1352.72
0.875	837.548			0.875	1350.4
0.88125	841.134			0.88125	1349.18
0.8875	845.292			0.8875	1352.56
0.89375	842.794			0.89375	1355.42
0.9	850.5			0.9	1359.25
0.90625	852.502			0.90625	1368.76
0.9125	855.592			0.9125	1364.77
0.91875	862.135			0.91875	1374.2
0.925	865.663			0.925	1378.01
0.93125	865.701			0.93125	1378.71
0.9375	870.603			0.9375	1384.18
0.94375	871.652			0.94375	1383.36
0.95	873.331			0.95	1386.65
0.95625	878.595			0.95625	1383.31
0.9625	874.437			0.9625	1389.86
0.96875	879.11			0.96875	1389.13
0.975	876.783			0.975	1392.61
0.98125	877.317			0.98125	1396.13
0.9875	880.064			0.9875	1393.01
0.99375	880.236			0.99375	1394.79
1	880.484			1	1393.73
1.00625	881.323			1.00625	1394.98
1.0125	883.688			1.0125	1395.73
1.01875	884.699			1.01875	1394.67
1.025	883.688			1.025	1396.36
1.03125	881.99			1.03125	1395.21
1.0375	882.067			1.0375	1395.78
1.04375	884.317			1.04375	1396.81
1.05	883.65			1.05	1395.75
1.05625	884.889			1.05625	1395.99
1.0625	885.748			1.0625	1397.35
1.06875	885.71			1.06875	1397.16
1.075	886.282			1.075	1396.13
1.08125	884.413			1.08125	1392.63
1.0875	884.889			1.0875	1398.43
1.09375	885.061			1.09375	1395.07
1.1	884.222			1.1	1393.08
1.10625	886.034			1.10625	1398.17
1.1125	888.304			1.1125	1399.02
1.11875	885.042			1.11875	1396.76
1.125	883.898			1.125	1398.83
1.13125	886.816			1.13125	1400.66
1.1375	884.279			1.1375	1399.58
1.14375	886.721			1.14375	1399.77
1.15	886.091			1.15	1399.67
1.15625	886.778			1.15625	1399.65
1.1625	888.437			1.1625	1400.75
1.16875	888.857			1.16875	1398.31
1.175	888.323			1.175	1399.98
1.18125	888.475			1.18125	1401.39
1.1875	884.851			1.1875	1402.87
1.19375	891.356			1.19375	1403.08
1.2	887.617			1.2	1400.85
1.20625	886.473			1.20625	1399.2
1.2125	885.9			1.2125	1401.51
1.21875	887.026			1.21875	1398.83
1.225	887.026			1.225	1403.08
1.23125	885.881			1.23125	1397.94
1.2375	887.35			1.2375	1400.87
1.24375	883.955			1.24375	1404.13
1.25	884.336			1.25	1399.56
1.25625	887.503			1.25625	1400.38
1.2625	887.255			1.2625	1402.07
1.26875	888.323			1.26875	1402.09
1.275	887.693			1.275	1404.3
1.28125	887.541			1.28125	1401.97
1.2875	884.298			1.2875	1404.93
1.29375	888.514			1.29375	1398.34
1.3	884.966			1.3	1399.37
1.30625	888.78			1.30625	1397.59
1.3125	885.595			1.3125	1400.26
1.31875	887.026			1.31875	1398.71
1.325	886.187			1.325	1398.22
1.33125	884.165			1.33125	1399.72
1.3375	886.911			1.3375	1402.77
1.34375	886.93			1.34375	1402.16
1.35	888.246			1.35	1399.46
1.35625	886.759			1.35625	1405.24
1.3625	893.072			1.3625	1401.01
1.36875	892.099			1.36875	1403.24
1.375	891.432			1.375	1399.39
1.38125	888.418			1.38125	1400.87
1.3875	890.345			1.3875	1401.41
1.39375	890.058			1.39375	1404.09
1.4	889.791			1.4	1401.79
1.40625	890.593			1.40625	1402.28
1.4125	889.086			1.4125	1401.29
1.41875	890.516			1.41875	1400.89
1.425	891.775			1.425	1402.77
1.43125	891.928			1.43125	1402.19
1.4375	890.039			1.4375	1401.15
1.44375	890.65			1.44375	1403.83
1.45	888.895			1.45	1406.83
1.45625	892.576			1.45625	1402.56
1.4625	889.009			1.4625	1403.12
1.46875	889.238			1.46875	1403.24
1.475	890.554			1.475	1403.71
1.48125	887.941			1.48125	1400.73
1.4875	890.23			1.4875	1401.29
1.49375	890.535			1.49375	1403.69
1.5	889.181			1.5	1402.09
1.50625	886.625			1.50625	1402.21
1.5125	890.497			1.5125	1401.04
1.51875	888.647			1.51875	1400.31
1.525	888.323			1.525	1400
1.53125	888.418			1.53125	1400.19
1.5375	884.928			1.5375	1399.09
1.54375	886.911			1.54375	1399.91
1.55	890.364			1.55	1398.66
1.55625	884.889			1.55625	1403.12
1.5625	893.339			1.5625	1401.15
1.56875	887.236			1.56875	1401.88
1.575	892.481			1.575	1403.71
1.58125	889.105			1.58125	1404.39
1.5875	892.08			1.5875	1399.2
1.59375	890.554			1.59375	1401.81

## Sheet: S8
S8a						S8b						S8c
Distance(nm)	Electric field(kV/cm)	Distance(nm)	Electric field(kV/cm)			Distance(nm)	Electric field(kV/cm)	Distance(nm)	Electric field(kV/cm)			Distance(nm)	Charge density(cm-3)	Charge density(cm-3)
+P	Dark		Light			-P	Dark		Light
464.757	0.02121	0	13.0571			442.023	-0.03762	459.873	-0.00365			464.757	6447310000000000	26636200000000
464.292	0.02126	0.50546	13.0051			441.58	-0.0377	459.412	-0.00367			464.292	9687550000000000	40128800000000
463.827	0.02137	1.01092	12.9014			441.138	-0.03787	458.952	-0.0037			463.827	1.2961e+16	53972900000000
463.361	0.02148	1.51637	12.7986			440.695	-0.03805	458.491	-0.00373			463.361	1.30277e+16	54680400000000
462.896	0.02159	2.02183	12.6966			440.253	-0.03822	458.031	-0.00376			462.896	1.30947e+16	55397200000000
462.431	0.0217	2.52729	12.5954			439.81	-0.03839	457.571	-0.00379			462.431	1.31621e+16	56123400000000
461.966	0.02181	3.03275	12.495			439.368	-0.03856	457.111	-0.00382			461.966	1.32298e+16	56859100000000
461.5	0.02192	3.5382	12.3955			438.926	-0.03873	456.65	-0.00386			461.5	1.32978e+16	57604500000000
461.035	0.02204	4.04366	12.2967			438.483	-0.03891	456.19	-0.00389			461.035	1.33662e+16	58359600000000
460.57	0.02215	4.54912	12.1987			438.041	-0.03908	455.729	-0.00392			460.57	1.3435e+16	59124600000000
460.105	0.02226	5.05458	12.1015			437.598	-0.03926	455.269	-0.00395			460.105	1.35041e+16	59899700000000
459.64	0.02238	5.56003	12.005			437.156	-0.03944	454.809	-0.00399			459.64	1.35735e+16	60685000000000
459.174	0.02249	6.06549	11.9093			436.713	-0.03961	454.349	-0.00402			459.174	1.36433e+16	61480500000000
458.709	0.02261	6.57095	11.8144			436.271	-0.03979	453.888	-0.00405			458.709	1.37135e+16	62286400000000
458.244	0.02273	7.07641	11.7203			435.828	-0.03997	453.428	-0.00409			458.244	1.37841e+16	63102900000000
457.779	0.02284	7.58186	11.6269			435.386	-0.04015	452.968	-0.00412			457.779	1.3855e+16	63930100000000
457.313	0.02296	8.08732	11.5342			434.943	-0.04033	452.507	-0.00416			457.313	1.39262e+16	64768200000000
456.848	0.02308	8.59278	11.4423			434.501	-0.04051	452.047	-0.00419			456.848	1.39978e+16	65617200000000
456.383	0.0232	9.09824	11.3511			434.058	-0.0407	451.587	-0.00423			456.383	1.40698e+16	66477300000000
455.918	0.02332	9.6037	11.2606			433.616	-0.04088	451.126	-0.00426			455.918	1.41422e+16	67348900000000
455.453	0.02344	10.1091	11.1709			433.173	-0.04106	450.666	-0.0043			455.453	1.4215e+16	68231800000000
454.987	0.02356	10.6146	11.0819			432.731	-0.04125	450.206	-0.00434			454.987	1.42881e+16	69126200000000
454.522	0.02368	11.1201	10.9936			432.289	-0.04143	449.745	-0.00437			454.522	1.43616e+16	70032400000000
454.057	0.0238	11.6255	10.9059			431.846	-0.04162	449.285	-0.00441			454.057	1.44354e+16	70950400000000
453.592	0.02392	12.131	10.819			431.404	-0.04181	448.825	-0.00445			453.592	1.45097e+16	71880500000000
453.127	0.02405	12.6364	10.7328			430.961	-0.042	448.364	-0.00448			453.127	1.45843e+16	72822800000000
452.661	0.02417	13.1419	10.6473			430.519	-0.04219	447.904	-0.00452			452.661	1.46593e+16	73777400000000
452.196	0.02429	13.6474	10.5624			430.076	-0.04238	447.444	-0.00456			452.196	1.47347e+16	74744500000000
451.731	0.02442	14.1528	10.4782			429.634	-0.04257	446.983	-0.0046			451.731	1.48105e+16	75724400000000
451.266	0.02454	14.6583	10.3947			429.191	-0.04276	446.523	-0.00464			451.266	1.48867e+16	76717000000000
450.8	0.02467	15.1637	10.3119			428.749	-0.04295	446.063	-0.00467			450.8	1.49633e+16	77722700000000
450.335	0.0248	15.6692	10.2297			428.306	-0.04314	445.602	-0.00471			450.335	1.50402e+16	78741600000000
449.87	0.02492	16.1746	10.1482			427.864	-0.04334	445.142	-0.00475			449.87	1.51176e+16	79773800000000
449.405	0.02505	16.6801	10.0673			427.421	-0.04353	444.682	-0.00479			449.405	1.51953e+16	80819600000000
448.94	0.02518	17.1856	9.98707			426.979	-0.04373	444.221	-0.00483			448.94	1.52735e+16	81879000000000
448.474	0.02531	17.691	9.90748			426.537	-0.04393	443.761	-0.00487			448.474	1.53521e+16	82952300000000
448.009	0.02544	18.1965	9.82852			426.094	-0.04412	443.301	-0.00492			448.009	1.5431e+16	84039700000000
447.544	0.02557	18.7019	9.75019			425.652	-0.04432	442.84	-0.00496			447.544	1.55104e+16	85141500000000
447.079	0.0257	19.2074	9.67248			425.209	-0.04452	442.38	-0.005			447.079	1.55902e+16	86257600000000
446.613	0.02584	19.7128	9.5954			424.767	-0.04472	441.92	-0.00504			446.613	1.56704e+16	87388300000000
446.148	0.02597	20.2183	9.51893			424.324	-0.04492	441.459	-0.00508			446.148	1.5751e+16	88533900000000
445.683	0.0261	20.7238	9.44307			423.882	-0.04513	440.999	-0.00513			445.683	1.5832e+16	89694500000000
445.218	0.02624	21.2292	9.36781			423.439	-0.04533	440.539	-0.00517			445.218	1.59134e+16	90870200000000
444.752	0.02637	21.7347	9.29315			422.997	-0.04553	440.078	-0.00521			444.752	1.59953e+16	92061500000000
444.287	0.02651	22.2401	9.21909			422.554	-0.04574	439.618	-0.00526			444.287	1.60775e+16	93268300000000
443.822	0.02664	22.7456	9.14562			422.112	-0.04594	439.158	-0.0053			443.822	1.61602e+16	94491000000000
443.357	0.02678	23.251	9.07273			421.669	-0.04615	438.697	-0.00534			443.357	1.62434e+16	95729700000000
442.892	0.02692	23.7565	9.00043			421.227	-0.04636	438.237	-0.00539			442.892	1.63269e+16	96984500000000
442.426	0.02706	24.262	8.9287			420.784	-0.04657	437.777	-0.00543			442.426	1.64109e+16	98255900000000
441.961	0.0272	24.7674	8.85754			420.342	-0.04678	437.316	-0.00548			441.961	1.64953e+16	99544000000000
441.496	0.02734	25.2729	8.78695			419.9	-0.04699	436.856	-0.00553			441.496	1.65801e+16	100849000000000
441.031	0.02748	25.7783	8.71692			419.457	-0.0472	436.396	-0.00557			441.031	1.66654e+16	102171000000000
440.565	0.02762	26.2838	8.64745			419.015	-0.04741	435.935	-0.00562			440.565	1.67511e+16	103510000000000
440.1	0.02776	26.7893	8.57854			418.572	-0.04763	435.475	-0.00567			440.1	1.68373e+16	104867000000000
439.635	0.0279	27.2947	8.51017			418.13	-0.04784	435.015	-0.00571			439.635	1.69239e+16	106242000000000
439.17	0.02805	27.8002	8.44235			417.687	-0.04806	434.554	-0.00576			439.17	1.7011e+16	107635000000000
438.705	0.02819	28.3056	8.37507			417.245	-0.04827	434.094	-0.00581			438.705	1.70985e+16	109046000000000
438.239	0.02834	28.8111	8.30832			416.802	-0.04849	433.634	-0.00586			438.239	1.71864e+16	110475000000000
437.774	0.02848	29.3165	8.24211			416.36	-0.04871	433.173	-0.00591			437.774	1.72748e+16	111923000000000
437.309	0.02863	29.822	8.17642			415.917	-0.04893	432.713	-0.00596			437.309	1.73637e+16	113390000000000
436.844	0.02878	30.3275	8.11126			415.475	-0.04915	432.253	-0.00601			436.844	1.7453e+16	114877000000000
436.378	0.02892	30.8329	8.04662			415.032	-0.04937	431.792	-0.00606			436.378	1.75427e+16	116383000000000
435.913	0.02907	31.3384	7.98249			414.59	-0.04959	431.332	-0.00611			435.913	1.7633e+16	117908000000000
435.448	0.02922	31.8438	7.91887			414.147	-0.04981	430.872	-0.00616			435.448	1.77237e+16	119454000000000
434.983	0.02937	32.3493	7.85576			413.705	-0.05004	430.411	-0.00621			434.983	1.78148e+16	121020000000000
434.518	0.02952	32.8548	7.79316			413.263	-0.05026	429.951	-0.00627			434.518	1.79065e+16	122607000000000
434.052	0.02967	33.3602	7.73105			412.82	-0.05049	429.491	-0.00632			434.052	1.79986e+16	124214000000000
433.587	0.02983	33.8657	7.66944			412.378	-0.05072	429.03	-0.00637			433.587	1.80911e+16	125842000000000
433.122	0.02998	34.3711	7.60832			411.935	-0.05095	428.57	-0.00642			433.122	1.81842e+16	127492000000000
432.657	0.03013	34.8766	7.54768			411.493	-0.05117	428.11	-0.00648			432.657	1.82777e+16	129163000000000
432.192	0.03029	35.382	7.48753			411.05	-0.05141	427.649	-0.00653			432.192	1.83717e+16	130856000000000
431.726	0.03045	35.8875	7.42786			410.608	-0.05164	427.189	-0.00659			431.726	1.84662e+16	132572000000000
431.261	0.0306	36.3929	7.36866			410.165	-0.05187	426.729	-0.00664			431.261	1.85612e+16	134309000000000
430.796	0.03076	36.8984	7.30994			409.723	-0.0521	426.268	-0.0067			430.796	1.86567e+16	136070000000000
430.331	0.03092	37.4039	7.25168			409.28	-0.05234	425.808	-0.00676			430.331	1.87526e+16	137854000000000
429.865	0.03108	37.9093	7.19389			408.838	-0.05257	425.348	-0.00681			429.865	1.88491e+16	139661000000000
429.4	0.03124	38.4148	7.13656			408.395	-0.05281	424.887	-0.00687			429.4	1.89461e+16	141492000000000
428.935	0.0314	38.9202	7.07968			407.953	-0.05305	424.427	-0.00693			428.935	1.90435e+16	143347000000000
428.47	0.03156	39.4257	7.02326			407.511	-0.05329	423.967	-0.00699			428.47	1.91415e+16	145226000000000
428.005	0.03172	39.9312	6.96729			407.068	-0.05353	423.506	-0.00704			428.005	1.92399e+16	147129000000000
427.539	0.03188	40.4366	6.91176			406.626	-0.05377	423.046	-0.0071			427.539	1.93389e+16	149058000000000
427.074	0.03205	40.9421	6.85668			406.183	-0.05401	422.586	-0.00716			427.074	1.94383e+16	151012000000000
426.609	0.03221	41.4475	6.80203			405.741	-0.05425	422.125	-0.00722			426.609	1.95383e+16	152992000000000
426.144	0.03238	41.953	6.74782			405.298	-0.0545	421.665	-0.00728			426.144	1.96388e+16	154997000000000
425.678	0.03255	42.4584	6.69405			404.856	-0.05474	421.205	-0.00735			425.678	1.97398e+16	157029000000000
425.213	0.03271	42.9639	6.6407			404.413	-0.05499	420.744	-0.00741			425.213	1.98414e+16	159088000000000
424.748	0.03288	43.4694	6.58778			403.971	-0.05524	420.284	-0.00747			424.748	1.99434e+16	161173000000000
424.283	0.03305	43.9748	6.53527			403.528	-0.05548	419.824	-0.00753			424.283	2.0046e+16	163286000000000
423.817	0.03322	44.4803	6.48319			403.086	-0.05573	419.363	-0.0076			423.817	2.01491e+16	165426000000000
423.352	0.03339	44.9857	6.43152			402.643	-0.05599	418.903	-0.00766			423.352	2.02527e+16	167595000000000
422.887	0.03356	45.4912	6.38027			402.201	-0.05624	418.443	-0.00772			422.887	2.03569e+16	169792000000000
422.422	0.03374	45.9967	6.32942			401.758	-0.05649	417.982	-0.00779			422.422	2.04616e+16	172018000000000
421.957	0.03391	46.5021	6.27898			401.316	-0.05674	417.522	-0.00785			421.957	2.05669e+16	174273000000000
421.491	0.03408	47.0076	6.22894			400.874	-0.057	417.062	-0.00792			421.491	2.06727e+16	176557000000000
421.026	0.03426	47.513	6.1793			400.431	-0.05726	416.601	-0.00799			421.026	2.0779e+16	178872000000000
420.561	0.03443	48.0185	6.13005			399.989	-0.05751	416.141	-0.00805			420.561	2.08859e+16	181217000000000
420.096	0.03461	48.5239	6.0812			399.546	-0.05777	415.681	-0.00812			420.096	2.09933e+16	183592000000000
419.63	0.03479	49.0294	6.03273			399.104	-0.05803	415.22	-0.00819			419.63	2.11013e+16	185999000000000
419.165	0.03497	49.5348	5.98465			398.661	-0.0583	414.76	-0.00826			419.165	2.12098e+16	188437000000000
418.7	0.03515	50.0403	5.93696			398.219	-0.05856	414.3	-0.00833			418.7	2.13189e+16	190907000000000
418.235	0.03533	50.5458	5.88964			397.776	-0.05882	413.839	-0.0084			418.235	2.14286e+16	193410000000000
417.77	0.03551	51.0512	5.84271			397.334	-0.05909	413.379	-0.00847			417.77	2.15388e+16	195945000000000
417.304	0.03569	51.5567	5.79614			396.891	-0.05935	412.919	-0.00854			417.304	2.16496e+16	198514000000000
416.839	0.03588	52.0621	5.74995			396.449	-0.05962	412.458	-0.00861			416.839	2.17609e+16	201116000000000
416.374	0.03606	52.5676	5.70413			396.006	-0.05989	411.998	-0.00868			416.374	2.18728e+16	203753000000000
415.909	0.03625	53.0731	5.65867			395.564	-0.06016	411.538	-0.00876			415.909	2.19854e+16	206424000000000
415.443	0.03643	53.5785	5.61357			395.121	-0.06043	411.077	-0.00883			415.443	2.20984e+16	209130000000000
414.978	0.03662	54.084	5.56883			394.679	-0.0607	410.617	-0.0089			414.978	2.22121e+16	211871000000000
414.513	0.03681	54.5894	5.52445			394.237	-0.06097	410.157	-0.00898			414.513	2.23263e+16	214649000000000
414.048	0.037	55.0949	5.48042			393.794	-0.06125	409.696	-0.00905			414.048	2.24412e+16	217463000000000
413.583	0.03719	55.6003	5.43675			393.352	-0.06152	409.236	-0.00913			413.583	2.25566e+16	220313000000000
413.117	0.03738	56.1058	5.39342			392.909	-0.0618	408.776	-0.00921			413.117	2.26726e+16	223201000000000
412.652	0.03757	56.6113	5.35044			392.467	-0.06208	408.315	-0.00929			412.652	2.27893e+16	226127000000000
412.187	0.03777	57.1167	5.3078			392.024	-0.06236	407.855	-0.00936			412.187	2.29065e+16	229092000000000
411.722	0.03796	57.6222	5.2655			391.582	-0.06264	407.395	-0.00944			411.722	2.30243e+16	232095000000000
411.257	0.03816	58.1276	5.22353			391.139	-0.06292	406.934	-0.00952			411.257	2.31427e+16	235137000000000
410.791	0.03835	58.6331	5.1819			390.697	-0.0632	406.474	-0.0096			410.791	2.32618e+16	238220000000000
410.326	0.03855	59.1386	5.14061			390.254	-0.06349	406.014	-0.00968			410.326	2.33814e+16	241342000000000
409.861	0.03875	59.644	5.09964			389.812	-0.06377	405.553	-0.00976			409.861	2.35017e+16	244506000000000
409.396	0.03895	60.1495	5.059			389.369	-0.06406	405.093	-0.00985			409.396	2.36225e+16	247711000000000
408.93	0.03915	60.6549	5.01868			388.927	-0.06435	404.633	-0.00993			408.93	2.3744e+16	250959000000000
408.465	0.03935	61.1604	4.97868			388.485	-0.06464	404.172	-0.01001			408.465	2.38662e+16	254249000000000
408	0.03955	61.6658	4.939			388.042	-0.06493	403.712	-0.0101			408	2.39889e+16	257581000000000
407.535	0.03975	62.1713	4.89964			387.6	-0.06522	403.252	-0.01018			407.535	2.41123e+16	260958000000000
407.07	0.03996	62.6767	4.86059			387.157	-0.06552	402.791	-0.01027			407.07	2.42363e+16	264379000000000
406.604	0.04016	63.1822	4.82186			386.715	-0.06581	402.331	-0.01035			406.604	2.4361e+16	267845000000000
406.139	0.04037	63.6877	4.78343			386.272	-0.06611	401.871	-0.01044			406.139	2.44863e+16	271356000000000
405.674	0.04058	64.1931	4.74531			385.83	-0.06641	401.41	-0.01053			405.674	2.46123e+16	274913000000000
405.209	0.04079	64.6986	4.70749			385.387	-0.0667	400.95	-0.01062			405.209	2.47389e+16	278517000000000
404.743	0.041	65.204	4.66997			384.945	-0.06701	400.49	-0.0107			404.743	2.48661e+16	282168000000000
404.278	0.04121	65.7095	4.63276			384.502	-0.06731	400.029	-0.01079			404.278	2.4994e+16	285867000000000
403.813	0.04142	66.215	4.59584			384.06	-0.06761	399.569	-0.01089			403.813	2.51226e+16	289614000000000
403.348	0.04163	66.7204	4.55921			383.617	-0.06791	399.109	-0.01098			403.348	2.52518e+16	293411000000000
402.882	0.04185	67.2259	4.52287			383.175	-0.06822	398.648	-0.01107			402.882	2.53817e+16	297257000000000
402.417	0.04206	67.7313	4.48683			382.732	-0.06853	398.188	-0.01116			402.417	2.55122e+16	301154000000000
401.952	0.04228	68.2368	4.45107			382.29	-0.06884	397.728	-0.01126			401.952	2.56434e+16	305102000000000
401.487	0.0425	68.7422	4.4156			381.848	-0.06915	397.267	-0.01135			401.487	2.57753e+16	309101000000000
401.022	0.04271	69.2477	4.38041			381.405	-0.06946	396.807	-0.01145			401.022	2.59079e+16	313153000000000
400.556	0.04293	69.7532	4.3455			380.963	-0.06977	396.347	-0.01154			400.556	2.60412e+16	317258000000000
400.091	0.04316	70.2586	4.31087			380.52	-0.07008	395.886	-0.01164			400.091	2.61751e+16	321417000000000
399.626	0.04338	70.7641	4.27651			380.078	-0.0704	395.426	-0.01174			399.626	2.63097e+16	325631000000000
399.161	0.0436	71.2695	4.24243			379.635	-0.07072	394.966	-0.01184			399.161	2.64451e+16	329899000000000
398.695	0.04382	71.775	4.20862			379.193	-0.07103	394.505	-0.01194			398.695	2.65811e+16	334224000000000
398.23	0.04405	72.2805	4.17508			378.75	-0.07135	394.045	-0.01204			398.23	2.67178e+16	338605000000000
397.765	0.04428	72.7859	4.14181			378.308	-0.07168	393.585	-0.01214			397.765	2.68552e+16	343044000000000
397.3	0.0445	73.2914	4.1088			377.865	-0.072	393.124	-0.01224			397.3	2.69934e+16	347541000000000
396.835	0.04473	73.7968	4.07605			377.423	-0.07232	392.664	-0.01234			396.835	2.71322e+16	352097000000000
396.369	0.04496	74.3023	4.04357			376.98	-0.07265	392.204	-0.01245			396.369	2.72718e+16	356713000000000
395.904	0.04519	74.8077	4.01134			376.538	-0.07298	391.743	-0.01255			395.904	2.7412e+16	361389000000000
395.439	0.04543	75.3132	3.97937			376.095	-0.0733	391.283	-0.01266			395.439	2.7553e+16	366126000000000
394.974	0.04566	75.8187	3.94766			375.653	-0.07363	390.823	-0.01276			394.974	2.76948e+16	370926000000000
394.509	0.0459	76.3241	3.9162			375.211	-0.07397	390.362	-0.01287			394.509	2.78372e+16	375788000000000
394.043	0.04613	76.8296	3.88499			374.768	-0.0743	389.902	-0.01298			394.043	2.79804e+16	380714000000000
393.578	0.04637	77.335	3.85403			374.326	-0.07463	389.442	-0.01309			393.578	2.81243e+16	385705000000000
393.113	0.04661	77.8405	3.82331			373.883	-0.07497	388.981	-0.0132			393.113	2.8269e+16	390761000000000
392.648	0.04685	78.3459	3.79284			373.441	-0.07531	388.521	-0.01331			392.648	2.84144e+16	395884000000000
392.182	0.04709	78.8514	3.76262			372.998	-0.07565	388.061	-0.01342			392.182	2.85605e+16	401074000000000
391.717	0.04733	79.3568	3.73263			372.556	-0.07599	387.6	-0.01353			391.717	2.87074e+16	406331000000000
391.252	0.04757	79.8623	3.70288			372.113	-0.07633	387.14	-0.01365			391.252	2.88551e+16	411658000000000
390.787	0.04782	80.3678	3.67337			371.671	-0.07667	386.68	-0.01376			390.787	2.90035e+16	417054000000000
390.321	0.04806	80.8732	3.6441			371.228	-0.07702	386.219	-0.01388			390.321	2.91527e+16	422521000000000
389.856	0.04831	81.3787	3.61506			370.786	-0.07736	385.759	-0.01399			389.856	2.93026e+16	428060000000000
389.391	0.04856	81.8841	3.58625			370.343	-0.07771	385.299	-0.01411			389.391	2.94533e+16	433671000000000
388.926	0.04881	82.3896	3.55766			369.901	-0.07806	384.838	-0.01423			388.926	2.96048e+16	439356000000000
388.461	0.04906	82.8951	3.52931			369.459	-0.07841	384.378	-0.01435			388.461	2.97571e+16	445116000000000
387.995	0.04931	83.4005	3.50118			369.016	-0.07877	383.918	-0.01447			387.995	2.99102e+16	450951000000000
387.53	0.04957	83.906	3.47328			368.574	-0.07912	383.457	-0.01459			387.53	3.0064e+16	456862000000000
387.065	0.04982	84.4114	3.4456			368.131	-0.07948	382.997	-0.01471			387.065	3.02187e+16	462851000000000
386.6	0.05008	84.9169	3.41814			367.689	-0.07983	382.537	-0.01484			386.6	3.03741e+16	468919000000000
386.134	0.05034	85.4223	3.3909			367.246	-0.08019	382.076	-0.01496			386.134	3.05303e+16	475066000000000
385.669	0.05059	85.9278	3.36388			366.804	-0.08056	381.616	-0.01509			385.669	3.06874e+16	481294000000000
385.204	0.05086	86.4333	3.33707			366.361	-0.08092	381.156	-0.01521			385.204	3.08452e+16	487603000000000
384.739	0.05112	86.9387	3.31047			365.919	-0.08128	380.695	-0.01534			384.739	3.10038e+16	493995000000000
384.274	0.05138	87.4442	3.28409			365.476	-0.08165	380.235	-0.01547			384.274	3.11633e+16	500471000000000
383.808	0.05164	87.9496	3.25792			365.034	-0.08202	379.775	-0.0156			383.808	3.13236e+16	507031000000000
383.343	0.05191	88.4551	3.23195			364.591	-0.08239	379.314	-0.01573			383.343	3.14847e+16	513678000000000
382.878	0.05218	88.9605	3.2062			364.149	-0.08276	378.854	-0.01586			382.878	3.16467e+16	520412000000000
382.413	0.05244	89.466	3.18065			363.706	-0.08313	378.394	-0.016			382.413	3.18094e+16	527234000000000
381.947	0.05271	89.9715	3.1553			363.264	-0.0835	377.933	-0.01613			381.947	3.19731e+16	534145000000000
381.482	0.05299	90.4769	3.13015			362.822	-0.08388	377.473	-0.01627			381.482	3.21375e+16	541147000000000
381.017	0.05326	90.9824	3.10521			362.379	-0.08426	377.013	-0.0164			381.017	3.23028e+16	548241000000000
380.552	0.05353	91.4878	3.08046			361.937	-0.08464	376.552	-0.01654			380.552	3.2469e+16	555428000000000
380.087	0.05381	91.9933	3.05591			361.494	-0.08502	376.092	-0.01668			380.087	3.2636e+16	562709000000000
379.621	0.05408	92.4988	3.03155			361.052	-0.0854	375.632	-0.01682			379.621	3.28038e+16	570086000000000
379.156	0.05436	93.0042	3.00739			360.609	-0.08578	375.171	-0.01696			379.156	3.29726e+16	577559000000000
378.691	0.05464	93.5097	2.98343			360.167	-0.08617	374.711	-0.01711			378.691	3.31422e+16	585130000000000
378.226	0.05492	94.0151	2.95965			359.724	-0.08656	374.251	-0.01725			378.226	3.33126e+16	592801000000000
377.76	0.05521	94.5206	2.93606			359.282	-0.08695	373.79	-0.01739			377.76	3.3484e+16	600572000000000
377.295	0.05549	95.026	2.91266			358.839	-0.08734	373.33	-0.01754			377.295	3.36562e+16	608445000000000
376.83	0.05578	95.5315	2.88945			358.397	-0.08773	372.87	-0.01769			376.83	3.38293e+16	616421000000000
376.365	0.05606	96.037	2.86642			357.954	-0.08813	372.409	-0.01784			376.365	3.40033e+16	624501000000000
375.9	0.05635	96.5424	2.84358			357.512	-0.08852	371.949	-0.01799			375.9	3.41782e+16	632688000000000
375.434	0.05664	97.0479	2.82092			357.069	-0.08892	371.489	-0.01814			375.434	3.4354e+16	640982000000000
374.969	0.05693	97.5533	2.79844			356.627	-0.08932	371.028	-0.01829			374.969	3.45307e+16	649384000000000
374.504	0.05722	98.0588	2.77613			356.185	-0.08973	370.568	-0.01844			374.504	3.47083e+16	657897000000000
374.039	0.05752	98.5642	2.75401			355.742	-0.09013	370.108	-0.0186			374.039	3.48868e+16	666521000000000
373.573	0.05781	99.0697	2.73206			355.3	-0.09054	369.647	-0.01875			373.573	3.50663e+16	675259000000000
373.108	0.05811	99.5752	2.71029			354.857	-0.09094	369.187	-0.01891			373.108	3.52467e+16	684111000000000
372.643	0.05841	100.081	2.68869			354.415	-0.09135	368.727	-0.01907			372.643	3.5428e+16	693079000000000
372.178	0.05871	100.586	2.66726			353.972	-0.09176	368.266	-0.01923			372.178	3.56102e+16	702164000000000
371.713	0.05901	101.092	2.646			353.53	-0.09218	367.806	-0.01939			371.713	3.57933e+16	711369000000000
371.247	0.05932	101.597	2.62492			353.087	-0.09259	367.346	-0.01956			371.247	3.59774e+16	720694000000000
370.782	0.05962	102.102	2.604			352.645	-0.09301	366.885	-0.01972			370.782	3.61625e+16	730142000000000
370.317	0.05993	102.608	2.58325			352.202	-0.09343	366.425	-0.01989			370.317	3.63485e+16	739713000000000
369.852	0.06024	103.113	2.56266			351.76	-0.09385	365.965	-0.02005			369.852	3.65355e+16	749410000000000
369.386	0.06055	103.619	2.54223			351.317	-0.09427	365.504	-0.02022			369.386	3.67234e+16	759234000000000
368.921	0.06086	104.124	2.52197			350.875	-0.09469	365.044	-0.02039			368.921	3.69123e+16	769187000000000
368.456	0.06117	104.63	2.50188			350.432	-0.09512	364.584	-0.02056			368.456	3.71021e+16	779270000000000
367.991	0.06149	105.135	2.48194			349.99	-0.09555	364.123	-0.02074			367.991	3.7293e+16	789486000000000
367.526	0.0618	105.641	2.46216			349.548	-0.09598	363.663	-0.02091			367.526	3.74848e+16	799835000000000
367.06	0.06212	106.146	2.44253			349.105	-0.09641	363.203	-0.02109			367.06	3.76776e+16	810320000000000
366.595	0.06244	106.652	2.42307			348.663	-0.09685	362.742	-0.02126			366.595	3.78714e+16	820942000000000
366.13	0.06276	107.157	2.40376			348.22	-0.09728	362.282	-0.02144			366.13	3.80662e+16	831704000000000
365.665	0.06308	107.662	2.3846			347.778	-0.09772	361.822	-0.02162			365.665	3.8262e+16	842607000000000
365.199	0.06341	108.168	2.3656			347.335	-0.09816	361.361	-0.0218			365.199	3.84588e+16	853653000000000
364.734	0.06373	108.673	2.34674			346.893	-0.0986	360.901	-0.02199			364.734	3.86566e+16	864843000000000
364.269	0.06406	109.179	2.32804			346.45	-0.09905	360.441	-0.02217			364.269	3.88554e+16	876180000000000
363.804	0.06439	109.684	2.30949			346.008	-0.09949	359.98	-0.02236			363.804	3.90553e+16	887666000000000
363.339	0.06472	110.19	2.29108			345.565	-0.09994	359.52	-0.02255			363.339	3.92562e+16	899302000000000
362.873	0.06506	110.695	2.27282			345.123	-0.10039	359.06	-0.02274			362.873	3.94581e+16	911091000000000
362.408	0.06539	111.201	2.25471			344.68	-0.10084	358.599	-0.02293			362.408	3.9661e+16	923035000000000
361.943	0.06573	111.706	2.23674			344.238	-0.1013	358.139	-0.02312			361.943	3.9865e+16	935135000000000
361.478	0.06606	112.212	2.21892			343.796	-0.10175	357.679	-0.02331			361.478	4.00701e+16	947394000000000
361.012	0.0664	112.717	2.20123			343.353	-0.10221	357.218	-0.02351			361.012	4.02762e+16	959813000000000
360.547	0.06675	113.223	2.18369			342.911	-0.10267	356.758	-0.02371			360.547	4.04834e+16	972395000000000
360.082	0.06709	113.728	2.16629			342.468	-0.10313	356.298	-0.02391			360.082	4.06916e+16	985142000000000
359.617	0.06743	114.233	2.14902			342.026	-0.1036	355.837	-0.02411			359.617	4.09009e+16	998056000000000
359.152	0.06778	114.739	2.1319			341.583	-0.10406	355.377	-0.02431			359.152	4.11113e+16	1011140000000000
358.686	0.06813	115.244	2.11491			341.141	-0.10453	354.917	-0.02451			358.686	4.13227e+16	1024390000000000
358.221	0.06848	115.75	2.09805			340.698	-0.105	354.456	-0.02472			358.221	4.15353e+16	1037820000000000
357.756	0.06883	116.255	2.08133			340.256	-0.10547	353.996	-0.02493			357.756	4.17489e+16	1051430000000000
357.291	0.06919	116.761	2.06474			339.813	-0.10595	353.536	-0.02514			357.291	4.19636e+16	1065210000000000
356.825	0.06954	117.266	2.04829			339.371	-0.10643	353.075	-0.02535			356.825	4.21795e+16	1079180000000000
356.36	0.0699	117.772	2.03196			338.928	-0.10691	352.615	-0.02556			356.36	4.23964e+16	1093320000000000
355.895	0.07026	118.277	2.01577			338.486	-0.10739	352.155	-0.02578			355.895	4.26145e+16	1107650000000000
355.43	0.07062	118.783	1.99971			338.043	-0.10787	351.694	-0.02599			355.43	4.28337e+16	1122170000000000
354.965	0.07098	119.288	1.98377			337.601	-0.10836	351.234	-0.02621			354.965	4.3054e+16	1136890000000000
354.499	0.07135	119.793	1.96796			337.159	-0.10884	350.774	-0.02643			354.499	4.32755e+16	1151790000000000
354.034	0.07172	120.299	1.95228			336.716	-0.10933	350.313	-0.02666			354.034	4.3498e+16	1166890000000000
353.569	0.07208	120.804	1.93672			336.274	-0.10983	349.853	-0.02688			353.569	4.37218e+16	1182180000000000
353.104	0.07246	121.31	1.92128			335.831	-0.11032	349.393	-0.02711			353.104	4.39467e+16	1197680000000000
352.638	0.07283	121.815	1.90597			335.389	-0.11082	348.932	-0.02733			352.638	4.41727e+16	1213380000000000
352.173	0.0732	122.321	1.89078			334.946	-0.11132	348.472	-0.02756			352.173	4.43999e+16	1229290000000000
351.708	0.07358	122.826	1.87571			334.504	-0.11182	348.012	-0.02779			351.708	4.46283e+16	1245400000000000
351.243	0.07396	123.332	1.86076			334.061	-0.11232	347.551	-0.02803			351.243	4.48578e+16	1261730000000000
350.778	0.07434	123.837	1.84593			333.619	-0.11283	347.091	-0.02826			350.778	4.50886e+16	1278270000000000
350.312	0.07472	124.343	1.83122			333.176	-0.11333	346.631	-0.0285			350.312	4.53205e+16	1295030000000000
349.847	0.07511	124.848	1.81663			332.734	-0.11384	346.17	-0.02874			349.847	4.55536e+16	1312000000000000
349.382	0.07549	125.353	1.80215			332.291	-0.11436	345.71	-0.02898			349.382	4.57879e+16	1329200000000000
348.917	0.07588	125.859	1.78779			331.849	-0.11487	345.25	-0.02923			348.917	4.60234e+16	1346630000000000
348.451	0.07627	126.364	1.77354			331.406	-0.11539	344.789	-0.02947			348.451	4.62601e+16	1364280000000000
347.986	0.07666	126.87	1.75941			330.964	-0.11591	344.329	-0.02972			347.986	4.64981e+16	1382160000000000
347.521	0.07706	127.375	1.74539			330.522	-0.11643	343.869	-0.02997			347.521	4.67372e+16	1400280000000000
347.056	0.07745	127.881	1.73148			330.079	-0.11695	343.408	-0.03022			347.056	4.69776e+16	1418640000000000
346.591	0.07785	128.386	1.71768			329.637	-0.11748	342.948	-0.03047			346.591	4.72193e+16	1437230000000000
346.125	0.07825	128.892	1.70399			329.194	-0.11801	342.488	-0.03073			346.125	4.74621e+16	1456070000000000
345.66	0.07865	129.397	1.69041			328.752	-0.11854	342.027	-0.03099			345.66	4.77063e+16	1475160000000000
345.195	0.07906	129.903	1.67694			328.309	-0.11907	341.567	-0.03125			345.195	4.79516e+16	1494500000000000
344.73	0.07947	130.408	1.66357			327.867	-0.11961	341.107	-0.03151			344.73	4.81983e+16	1514090000000000
344.264	0.07987	130.914	1.65031			327.424	-0.12015	340.646	-0.03178			344.264	4.84462e+16	1533940000000000
343.799	0.08029	131.419	1.63716			326.982	-0.12069	340.186	-0.03204			343.799	4.86954e+16	1554050000000000
343.334	0.0807	131.924	1.62411			326.539	-0.12123	339.726	-0.03231			343.334	4.89459e+16	1574420000000000
342.869	0.08111	132.43	1.61117			326.097	-0.12178	339.265	-0.03259			342.869	4.91976e+16	1595060000000000
342.404	0.08153	132.935	1.59833			325.654	-0.12233	338.805	-0.03286			342.404	4.94507e+16	1615970000000000
341.938	0.08195	133.441	1.58559			325.212	-0.12288	338.345	-0.03314			341.938	4.9705e+16	1637150000000000
341.473	0.08237	133.946	1.57296			324.769	-0.12343	337.884	-0.03341			341.473	4.99607e+16	1658610000000000
341.008	0.08279	134.452	1.56042			324.327	-0.12399	337.424	-0.03369			341.008	5.02176e+16	1680360000000000
340.543	0.08322	134.957	1.54798			323.885	-0.12455	336.964	-0.03398			340.543	5.04759e+16	1702380000000000
340.077	0.08365	135.463	1.53565			323.442	-0.12511	336.503	-0.03426			340.077	5.07356e+16	1724700000000000
339.612	0.08408	135.968	1.52341			323	-0.12567	336.043	-0.03455			339.612	5.09965e+16	1747310000000000
339.147	0.08451	136.474	1.51127			322.557	-0.12624	335.583	-0.03484			339.147	5.12588e+16	1770220000000000
338.682	0.08495	136.979	1.49922			322.115	-0.1268	335.122	-0.03513			338.682	5.15225e+16	1793420000000000
338.217	0.08538	137.484	1.48728			321.672	-0.12737	334.662	-0.03543			338.217	5.17875e+16	1816930000000000
337.751	0.08582	137.99	1.47542			321.23	-0.12795	334.202	-0.03573			337.751	5.20539e+16	1840750000000000
337.286	0.08626	138.495	1.46367			320.787	-0.12852	333.741	-0.03603			337.286	5.23216e+16	1864880000000000
336.821	0.08671	139.001	1.452			320.345	-0.1291	333.281	-0.03633			336.821	5.25907e+16	1889330000000000
336.356	0.08715	139.506	1.44043			319.902	-0.12968	332.821	-0.03664			336.356	5.28612e+16	1914090000000000
335.89	0.0876	140.012	1.42895			319.46	-0.13027	332.36	-0.03694			335.89	5.31331e+16	1939180000000000
335.425	0.08805	140.517	1.41756			319.017	-0.13085	331.9	-0.03725			335.425	5.34064e+16	1964610000000000
334.96	0.08851	141.023	1.40626			318.575	-0.13144	331.44	-0.03757			334.96	5.36811e+16	1990360000000000
334.495	0.08896	141.528	1.39506			318.133	-0.13204	330.979	-0.03788			334.495	5.39572e+16	2016450000000000
334.03	0.08942	142.034	1.38394			317.69	-0.13263	330.519	-0.0382			334.03	5.42348e+16	2042880000000000
333.564	0.08988	142.539	1.37291			317.248	-0.13323	330.059	-0.03852			333.564	5.45137e+16	2069660000000000
333.099	0.09034	143.045	1.36197			316.805	-0.13383	329.598	-0.03885			333.099	5.47941e+16	2096800000000000
332.634	0.0908	143.55	1.35111			316.363	-0.13443	329.138	-0.03917			332.634	5.5076e+16	2124280000000000
332.169	0.09127	144.055	1.34035			315.92	-0.13503	328.678	-0.0395			332.169	5.53592e+16	2152130000000000
331.703	0.09174	144.561	1.32966			315.478	-0.13564	328.217	-0.03983			331.703	5.5644e+16	2180340000000000
331.238	0.09221	145.066	1.31907			315.035	-0.13625	327.757	-0.04017			331.238	5.59302e+16	2208920000000000
330.773	0.09269	145.572	1.30855			314.593	-0.13687	327.297	-0.04051			330.773	5.62179e+16	2237880000000000
330.308	0.09316	146.077	1.29813			314.15	-0.13748	326.836	-0.04085			330.308	5.6507e+16	2267220000000000
329.843	0.09364	146.583	1.28778			313.708	-0.1381	326.376	-0.04119			329.843	5.67977e+16	2296940000000000
329.377	0.09413	147.088	1.27752			313.265	-0.13872	325.916	-0.04154			329.377	5.70898e+16	2327050000000000
328.912	0.09461	147.594	1.26734			312.823	-0.13935	325.455	-0.04189			328.912	5.73835e+16	2357550000000000
328.447	0.0951	148.099	1.25724			312.38	-0.13998	324.995	-0.04224			328.447	5.76786e+16	2388460000000000
327.982	0.09559	148.605	1.24722			311.938	-0.14061	324.535	-0.04259			327.982	5.79753e+16	2419770000000000
327.516	0.09608	149.11	1.23728			311.496	-0.14124	324.074	-0.04295			327.516	5.82735e+16	2451490000000000
327.051	0.09657	149.615	1.22742			311.053	-0.14187	323.614	-0.04331			327.051	5.85732e+16	2483630000000000
326.586	0.09707	150.121	1.21763			310.611	-0.14251	323.154	-0.04368			326.586	5.88745e+16	2516180000000000
326.121	0.09757	150.626	1.20793			310.168	-0.14315	322.693	-0.04404			326.121	5.91773e+16	2549170000000000
325.656	0.09807	151.132	1.1983			309.726	-0.1438	322.233	-0.04441			325.656	5.94817e+16	2582590000000000
325.19	0.09857	151.637	1.18875			309.283	-0.14445	321.773	-0.04479			325.19	5.97877e+16	2616440000000000
324.725	0.09908	152.143	1.17928			308.841	-0.1451	321.312	-0.04516			324.725	6.00952e+16	2650740000000000
324.26	0.09959	152.648	1.16988			308.398	-0.14575	320.852	-0.04554			324.26	6.04043e+16	2685490000000000
323.795	0.1001	153.154	1.16056			307.956	-0.14641	320.392	-0.04593			323.795	6.0715e+16	2720690000000000
323.329	0.10062	153.659	1.15131			307.513	-0.14707	319.931	-0.04631			323.329	6.10273e+16	2756360000000000
322.864	0.10113	154.165	1.14213			307.071	-0.14773	319.471	-0.0467			322.864	6.13412e+16	2792490000000000
322.399	0.10165	154.67	1.13303			306.628	-0.14839	319.011	-0.04709			322.399	6.16567e+16	2829100000000000
321.934	0.10218	155.175	1.124			306.186	-0.14906	318.55	-0.04749			321.934	6.19738e+16	2866180000000000
321.469	0.1027	155.681	1.11504			305.743	-0.14973	318.09	-0.04789			321.469	6.22926e+16	2903760000000000
321.003	0.10323	156.186	1.10616			305.301	-0.15041	317.63	-0.04829			321.003	6.2613e+16	2941820000000000
320.538	0.10376	156.692	1.09734			304.859	-0.15108	317.169	-0.0487			320.538	6.2935e+16	2980390000000000
320.073	0.1043	157.197	1.0886			304.416	-0.15176	316.709	-0.04911			320.073	6.32587e+16	3019450000000000
319.608	0.10483	157.703	1.07992			303.974	-0.15245	316.249	-0.04952			319.608	6.35841e+16	3059040000000000
319.142	0.10537	158.208	1.07132			303.531	-0.15313	315.788	-0.04993			319.142	6.39112e+16	3099140000000000
318.677	0.10591	158.714	1.06278			303.089	-0.15382	315.328	-0.05035			318.677	6.42399e+16	3139760000000000
318.212	0.10646	159.219	1.05431			302.646	-0.15451	314.868	-0.05078			318.212	6.45703e+16	3180920000000000
317.747	0.10701	159.725	1.04591			302.204	-0.15521	314.407	-0.0512			317.747	6.49024e+16	3222620000000000
317.282	0.10756	160.23	1.03757			301.761	-0.15591	313.947	-0.05163			317.282	6.52363e+16	3264870000000000
316.816	0.10811	160.736	1.0293			301.319	-0.15661	313.487	-0.05207			316.816	6.55718e+16	3307670000000000
316.351	0.10867	161.241	1.0211			300.876	-0.15732	313.026	-0.05251			316.351	6.59091e+16	3351030000000000
315.886	0.10922	161.746	1.01296			300.434	-0.15802	312.566	-0.05295			315.886	6.62481e+16	3394950000000000
315.421	0.10979	162.252	1.00489			299.991	-0.15874	312.106	-0.05339			315.421	6.65888e+16	3439460000000000
314.955	0.11035	162.757	0.99688			299.549	-0.15945	311.645	-0.05384			314.955	6.69313e+16	3484550000000000
314.49	0.11092	163.263	0.98893			299.107	-0.16017	311.185	-0.05429			314.49	6.72756e+16	3530230000000000
314.025	0.11149	163.768	0.98105			298.664	-0.16089	310.725	-0.05475			314.025	6.76216e+16	3576500000000000
313.56	0.11206	164.274	0.97323			298.222	-0.16161	310.264	-0.05521			313.56	6.79695e+16	3623390000000000
313.095	0.11264	164.779	0.96548			297.779	-0.16234	309.804	-0.05567			313.095	6.83191e+16	3670890000000000
312.629	0.11322	165.285	0.95778			297.337	-0.16307	309.344	-0.05614			312.629	6.86705e+16	3719010000000000
312.164	0.1138	165.79	0.95015			296.894	-0.16381	308.883	-0.05661			312.164	6.90237e+16	3767760000000000
311.699	0.11439	166.296	0.94258			296.452	-0.16454	308.423	-0.05709			311.699	6.93787e+16	3817150000000000
311.234	0.11497	166.801	0.93507			296.009	-0.16528	307.963	-0.05757			311.234	6.97356e+16	3867190000000000
310.768	0.11557	167.306	0.92761			295.567	-0.16603	307.502	-0.05805			310.768	7.00943e+16	3917890000000000
310.303	0.11616	167.812	0.92022			295.124	-0.16678	307.042	-0.05854			310.303	7.04548e+16	3969240000000000
309.838	0.11676	168.317	0.91289			294.682	-0.16753	306.582	-0.05903			309.838	7.08172e+16	4021280000000000
309.373	0.11736	168.823	0.90561			294.239	-0.16828	306.121	-0.05953			309.373	7.11814e+16	4073990000000000
308.908	0.11796	169.328	0.8984			293.797	-0.16904	305.661	-0.06003			308.908	7.15476e+16	4127400000000000
308.442	0.11857	169.834	0.89124			293.354	-0.1698	305.201	-0.06053			308.442	7.19156e+16	4181500000000000
307.977	0.11918	170.339	0.88413			292.912	-0.17056	304.74	-0.06104			307.977	7.22855e+16	4236320000000000
307.512	0.11979	170.845	0.87709			292.47	-0.17133	304.28	-0.06156			307.512	7.26573e+16	4291850000000000
307.047	0.12041	171.35	0.8701			292.027	-0.1721	303.82	-0.06207			307.047	7.3031e+16	4348110000000000
306.581	0.12103	171.856	0.86316			291.585	-0.17288	303.359	-0.0626			306.581	7.34066e+16	4405110000000000
306.116	0.12165	172.361	0.85628			291.142	-0.17366	302.899	-0.06312			306.116	7.37842e+16	4462860000000000
305.651	0.12228	172.867	0.84946			290.7	-0.17444	302.439	-0.06365			305.651	7.41637e+16	4521360000000000
305.186	0.1229	173.372	0.84269			290.257	-0.17522	301.978	-0.06419			305.186	7.45452e+16	4580630000000000
304.721	0.12354	173.877	0.83597			289.815	-0.17601	301.518	-0.06473			304.721	7.49286e+16	4640680000000000
304.255	0.12417	174.383	0.82931			289.372	-0.17681	301.058	-0.06527			304.255	7.5314e+16	4701520000000000
303.79	0.12481	174.888	0.8227			288.93	-0.1776	300.597	-0.06582			303.79	7.57014e+16	4763150000000000
303.325	0.12545	175.394	0.81615			288.487	-0.1784	300.137	-0.06637			303.325	7.60908e+16	4825590000000000
302.86	0.1261	175.899	0.80964			288.045	-0.1792	299.677	-0.06693			302.86	7.64821e+16	4888850000000000
302.394	0.12675	176.405	0.80319			287.602	-0.18001	299.216	-0.06749			302.394	7.68755e+16	4952930000000000
301.929	0.1274	176.91	0.79679			287.16	-0.18082	298.756	-0.06806			301.929	7.72709e+16	5017860000000000
301.464	0.12805	177.416	0.79044			286.717	-0.18164	298.296	-0.06863			301.464	7.76684e+16	5083640000000000
300.999	0.12871	177.921	0.78414			286.275	-0.18245	297.835	-0.06921			300.999	7.80679e+16	5150280000000000
300.534	0.12937	178.427	0.77789			285.833	-0.18327	297.375	-0.06979			300.534	7.84694e+16	5217800000000000
300.068	0.13004	178.932	0.77169			285.39	-0.1841	296.915	-0.07038			300.068	7.8873e+16	5286200000000000
299.603	0.13071	179.437	0.76554			284.948	-0.18493	296.454	-0.07097			299.603	7.92787e+16	5355490000000000
299.138	0.13138	179.943	0.75944			284.505	-0.18576	295.994	-0.07156			299.138	7.96865e+16	5425700000000000
298.673	0.13206	180.448	0.75339			284.063	-0.1866	295.534	-0.07217			298.673	8.00964e+16	5496820000000000
298.207	0.13274	180.954	0.74738			283.62	-0.18744	295.073	-0.07277			298.207	8.05083e+16	5568880000000000
297.742	0.13342	181.459	0.74143			283.178	-0.18828	294.613	-0.07338			297.742	8.09224e+16	5641880000000000
297.277	0.1341	181.965	0.73552			282.735	-0.18913	294.153	-0.074			297.277	8.13387e+16	5715840000000000
296.812	0.13479	182.47	0.72966			282.293	-0.18998	293.692	-0.07462			296.812	8.1757e+16	5790770000000000
296.347	0.13549	182.976	0.72384			281.85	-0.19084	293.232	-0.07525			296.347	8.21776e+16	5866680000000000
295.881	0.13618	183.481	0.71807			281.408	-0.1917	292.772	-0.07588			295.881	8.26003e+16	5943590000000000
295.416	0.13689	183.987	0.71235			280.965	-0.19256	292.311	-0.07652			295.416	8.30251e+16	6021500000000000
294.951	0.13759	184.492	0.70667			280.523	-0.19343	291.851	-0.07716			294.951	8.34522e+16	6100440000000000
294.486	0.1383	184.998	0.70104			280.081	-0.1943	291.391	-0.07781			294.486	8.38814e+16	6180410000000000
294.02	0.13901	185.503	0.69545			279.638	-0.19517	290.93	-0.07847			294.02	8.43128e+16	6261430000000000
293.555	0.13972	186.008	0.68991			279.196	-0.19605	290.47	-0.07913			293.555	8.47465e+16	6343510000000000
293.09	0.14044	186.514	0.68441			278.753	-0.19693	290.01	-0.07979			293.09	8.51824e+16	6426670000000000
292.625	0.14116	187.019	0.67896			278.311	-0.19782	289.549	-0.08046			292.625	8.56206e+16	6510910000000000
292.16	0.14189	187.525	0.67355			277.868	-0.19871	289.089	-0.08114			292.16	8.60609e+16	6596260000000000
291.694	0.14262	188.03	0.66818			277.426	-0.1996	288.629	-0.08182			291.694	8.65036e+16	6682740000000000
291.229	0.14335	188.536	0.66285			276.983	-0.2005	288.168	-0.08251			291.229	8.69485e+16	6770340000000000
290.764	0.14409	189.041	0.65757			276.541	-0.20141	287.708	-0.0832			290.764	8.73958e+16	6859090000000000
290.299	0.14483	189.547	0.65233			276.098	-0.20231	287.248	-0.0839			290.299	8.78453e+16	6949010000000000
289.833	0.14558	190.052	0.64713			275.656	-0.20322	286.787	-0.08461			289.833	8.82971e+16	7040100000000000
289.368	0.14633	190.558	0.64198			275.213	-0.20414	286.327	-0.08532			289.368	8.87513e+16	7132390000000000
288.903	0.14708	191.063	0.63686			274.771	-0.20506	285.867	-0.08603			288.903	8.92078e+16	7225890000000000
288.438	0.14784	191.568	0.63178			274.328	-0.20598	285.406	-0.08676			288.438	8.96666e+16	7320610000000000
287.973	0.1486	192.074	0.62675			273.886	-0.20691	284.946	-0.08749			287.973	9.01278e+16	7416580000000000
287.507	0.14936	192.579	0.62175			273.444	-0.20784	284.486	-0.08822			287.507	9.05914e+16	7513800000000000
287.042	0.15013	193.085	0.6168			273.001	-0.20877	284.025	-0.08896			287.042	9.10574e+16	7612300000000000
286.577	0.1509	193.59	0.61188			272.559	-0.20971	283.565	-0.08971			286.577	9.15257e+16	7712090000000000
286.112	0.15168	194.096	0.60701			272.116	-0.21066	283.105	-0.09046			286.112	9.19965e+16	7813190000000000
285.646	0.15246	194.601	0.60217			271.674	-0.21161	282.644	-0.09122			285.646	9.24697e+16	7915610000000000
285.181	0.15324	195.107	0.59737			271.231	-0.21256	282.184	-0.09199			285.181	9.29453e+16	8019370000000000
284.716	0.15403	195.612	0.59261			270.789	-0.21352	281.724	-0.09276			284.716	9.34234e+16	8124500000000000
284.251	0.15482	196.118	0.58789			270.346	-0.21448	281.263	-0.09354			284.251	9.39039e+16	8231000000000000
283.786	0.15562	196.623	0.5832			269.904	-0.21544	280.803	-0.09433			283.786	9.43869e+16	8338900000000000
283.32	0.15642	197.128	0.57855			269.461	-0.21641	280.343	-0.09512			283.32	9.48724e+16	8448220000000000
282.855	0.15722	197.634	0.57394			269.019	-0.21739	279.882	-0.09592			282.855	9.53604e+16	8558970000000000
282.39	0.15803	198.139	0.56937			268.576	-0.21837	279.422	-0.09673			282.39	9.58509e+16	8671160000000000
281.925	0.15884	198.645	0.56483			268.134	-0.21935	278.962	-0.09754			281.925	9.63439e+16	8784830000000000
281.459	0.15966	199.15	0.56033			267.691	-0.22034	278.501	-0.09836			281.459	9.68394e+16	8899990000000000
280.994	0.16048	199.656	0.55586			267.249	-0.22133	278.041	-0.09919			280.994	9.73375e+16	9016660000000000
280.529	0.16131	200.161	0.55143			266.807	-0.22233	277.581	-0.10002			280.529	9.78382e+16	9134860000000000
280.064	0.16214	200.667	0.54704			266.364	-0.22333	277.12	-0.10086			280.064	9.83414e+16	9254610000000000
279.599	0.16297	201.172	0.54268			265.922	-0.22433	276.66	-0.10171			279.599	9.88473e+16	9375930000000000
279.133	0.16381	201.678	0.53835			265.479	-0.22534	276.2	-0.10257			279.133	9.93557e+16	9498840000000000
278.668	0.16465	202.183	0.53406			265.037	-0.22636	275.739	-0.10343			278.668	9.98667e+16	9623360000000000
278.203	0.1655	202.689	0.52981			264.594	-0.22738	275.279	-0.1043			278.203	1.0038e+17	9749510000000000
277.738	0.16635	203.194	0.52559			264.152	-0.2284	274.819	-0.10517			277.738	1.00897e+17	9877320000000000
277.272	0.16721	203.699	0.5214			263.709	-0.22943	274.358	-0.10606			277.272	1.01416e+17	1.00068e+16
276.807	0.16807	204.205	0.51724			263.267	-0.23046	273.898	-0.10695			276.807	1.01937e+17	1.0138e+16
276.342	0.16893	204.71	0.51312			262.824	-0.2315	273.438	-0.10785			276.342	1.02462e+17	1.02709e+16
275.877	0.1698	205.216	0.50903			262.382	-0.23254	272.977	-0.10875			275.877	1.02989e+17	1.04055e+16
275.412	0.17067	205.721	0.50497			261.939	-0.23359	272.517	-0.10967			275.412	1.03518e+17	1.05419e+16
274.946	0.17155	206.227	0.50095			261.497	-0.23464	272.057	-0.11059			274.946	1.04051e+17	1.06801e+16
274.481	0.17243	206.732	0.49696			261.055	-0.2357	271.596	-0.11152			274.481	1.04586e+17	1.08201e+16
274.016	0.17332	207.238	0.493			260.612	-0.23676	271.136	-0.11246			274.016	1.05124e+17	1.0962e+16
273.551	0.17421	207.743	0.48907			260.17	-0.23782	270.676	-0.1134			273.551	1.05665e+17	1.11057e+16
273.085	0.17511	208.249	0.48517			259.727	-0.23889	270.215	-0.11435			273.085	1.06208e+17	1.12512e+16
272.62	0.17601	208.754	0.4813			259.285	-0.23997	269.755	-0.11532			272.62	1.06754e+17	1.13987e+16
272.155	0.17691	209.259	0.47747			258.842	-0.24105	269.295	-0.11629			272.155	1.07304e+17	1.15482e+16
271.69	0.17782	209.765	0.47366			258.4	-0.24213	268.834	-0.11726			271.69	1.07855e+17	1.16995e+16
271.225	0.17874	210.27	0.46989			257.957	-0.24322	268.374	-0.11825			271.225	1.0841e+17	1.18529e+16
270.759	0.17966	210.776	0.46614			257.515	-0.24432	267.914	-0.11924			270.759	1.08968e+17	1.20083e+16
270.294	0.18058	211.281	0.46243			257.072	-0.24542	267.453	-0.12024			270.294	1.09528e+17	1.21657e+16
269.829	0.18151	211.787	0.45874			256.63	-0.24652	266.993	-0.12125			269.829	1.10092e+17	1.23252e+16
269.364	0.18244	212.292	0.45509			256.187	-0.24763	266.533	-0.12227			269.364	1.10658e+17	1.24868e+16
268.898	0.18338	212.798	0.45146			255.745	-0.24875	266.072	-0.1233			268.898	1.11227e+17	1.26505e+16
268.433	0.18433	213.303	0.44786			255.302	-0.24987	265.612	-0.12434			268.433	1.11799e+17	1.28163e+16
267.968	0.18527	213.809	0.44429			254.86	-0.25099	265.152	-0.12538			267.968	1.12374e+17	1.29843e+16
267.503	0.18623	214.314	0.44075			254.418	-0.25212	264.691	-0.12644			267.503	1.12952e+17	1.31545e+16
267.038	0.18718	214.82	0.43724			253.975	-0.25326	264.231	-0.1275			267.038	1.13533e+17	1.33269e+16
266.572	0.18815	215.325	0.43375			253.533	-0.2544	263.771	-0.12857			266.572	1.14117e+17	1.35016e+16
266.107	0.18912	215.83	0.4303			253.09	-0.25554	263.31	-0.12965			266.107	1.14704e+17	1.36786e+16
265.642	0.19009	216.336	0.42687			252.648	-0.2567	262.85	-0.13074			265.642	1.15294e+17	1.3858e+16
265.177	0.19107	216.841	0.42347			252.205	-0.25785	262.39	-0.13184			265.177	1.15887e+17	1.40396e+16
264.711	0.19205	217.347	0.42009			251.763	-0.25901	261.929	-0.13295			264.711	1.16483e+17	1.42237e+16
264.246	0.19304	217.852	0.41674			251.32	-0.26018	261.469	-0.13407			264.246	1.17082e+17	1.44101e+16
263.781	0.19403	218.358	0.41342			250.878	-0.26135	261.009	-0.13519			263.781	1.17685e+17	1.4599e+16
263.316	0.19503	218.863	0.41013			250.435	-0.26253	260.548	-0.13633			263.316	1.1829e+17	1.47904e+16
262.851	0.19603	219.369	0.40686			249.993	-0.26371	260.088	-0.13747			262.851	1.18898e+17	1.49843e+16
262.385	0.19704	219.874	0.40362			249.55	-0.26489	259.628	-0.13863			262.385	1.1951e+17	1.51807e+16
261.92	0.19805	220.38	0.4004			249.108	-0.26609	259.167	-0.1398			261.92	1.20125e+17	1.53797e+16
261.455	0.19907	220.885	0.39721			248.665	-0.26729	258.707	-0.14097			261.455	1.20743e+17	1.55813e+16
260.99	0.20009	221.39	0.39404			248.223	-0.26849	258.247	-0.14216			260.99	1.21364e+17	1.57856e+16
260.524	0.20112	221.896	0.3909			247.781	-0.2697	257.786	-0.14335			260.524	1.21988e+17	1.59925e+16
260.059	0.20216	222.401	0.38779			247.338	-0.27091	257.326	-0.14455			260.059	1.22615e+17	1.62022e+16
259.594	0.2032	222.907	0.3847			246.896	-0.27213	256.866	-0.14577			259.594	1.23246e+17	1.64146e+16
259.129	0.20424	223.412	0.38163			246.453	-0.27336	256.405	-0.14699			259.129	1.2388e+17	1.66297e+16
258.664	0.20529	223.918	0.37859			246.011	-0.27459	255.945	-0.14823			258.664	1.24517e+17	1.68477e+16
258.198	0.20635	224.423	0.37557			245.568	-0.27582	255.485	-0.14948			258.198	1.25158e+17	1.70686e+16
257.733	0.20741	224.929	0.37258			245.126	-0.27707	255.024	-0.15073			257.733	1.25801e+17	1.72923e+16
257.268	0.20848	225.434	0.36961			244.683	-0.27831	254.564	-0.152			257.268	1.26448e+17	1.7519e+16
256.803	0.20955	225.94	0.36666			244.241	-0.27957	254.104	-0.15328			256.803	1.27099e+17	1.77487e+16
256.337	0.21063	226.445	0.36374			243.798	-0.28082	253.643	-0.15457			256.337	1.27752e+17	1.79814e+16
255.872	0.21171	226.95	0.36084			243.356	-0.28209	253.183	-0.15586			255.872	1.2841e+17	1.82171e+16
255.407	0.2128	227.456	0.35797			242.913	-0.28336	252.723	-0.15717			255.407	1.2907e+17	1.84559e+16
254.942	0.21389	227.961	0.35512			242.471	-0.28463	252.262	-0.1585			254.942	1.29734e+17	1.86978e+16
254.477	0.215	228.467	0.35229			242.029	-0.28592	251.802	-0.15983			254.477	1.30401e+17	1.89429e+16
254.011	0.2161	228.972	0.34948			241.586	-0.2872	251.342	-0.16117			254.011	1.31072e+17	1.91912e+16
253.546	0.21721	229.478	0.34669			241.144	-0.2885	250.881	-0.16253			253.546	1.31746e+17	1.94428e+16
253.081	0.21833	229.983	0.34393			240.701	-0.2898	250.421	-0.16389			253.081	1.32424e+17	1.96977e+16
252.616	0.21945	230.489	0.34119			240.259	-0.2911	249.961	-0.16527			252.616	1.33105e+17	1.99559e+16
252.15	0.22058	230.994	0.33847			239.816	-0.29241	249.5	-0.16666			252.15	1.3379e+17	2.02175e+16
251.685	0.22172	231.5	0.33577			239.374	-0.29373	249.04	-0.16806			251.685	1.34478e+17	2.04825e+16
251.22	0.22286	232.005	0.3331			238.931	-0.29505	248.58	-0.16947			251.22	1.35169e+17	2.0751e+16
250.755	0.224	232.511	0.33044			238.489	-0.29638	248.119	-0.1709			250.755	1.35865e+17	2.10231e+16
250.29	0.22515	233.016	0.32781			238.046	-0.29771	247.659	-0.17233			250.29	1.36563e+17	2.12987e+16
249.824	0.22631	233.521	0.3252			237.604	-0.29905	247.199	-0.17378			249.824	1.37266e+17	2.15779e+16
249.359	0.22748	234.027	0.3226			237.161	-0.3004	246.738	-0.17524			249.359	1.37972e+17	2.18607e+16
248.894	0.22865	234.532	0.32003			236.719	-0.30175	246.278	-0.17671			248.894	1.38682e+17	2.21473e+16
248.429	0.22982	235.038	0.31748			236.276	-0.30311	245.818	-0.1782			248.429	1.39395e+17	2.24376e+16
247.963	0.23101	235.543	0.31495			235.834	-0.30447	245.357	-0.1797			247.963	1.40112e+17	2.27318e+16
247.498	0.23219	236.049	0.31244			235.392	-0.30584	244.897	-0.18121			247.498	1.40833e+17	2.30298e+16
247.033	0.23339	236.554	0.30995			234.949	-0.30722	244.437	-0.18273			247.033	1.41557e+17	2.33317e+16
246.568	0.23459	237.06	0.30748			234.507	-0.30861	243.976	-0.18427			246.568	1.42285e+17	2.36375e+16
246.103	0.23579	237.565	0.30503			234.064	-0.30999	243.516	-0.18581			246.103	1.43017e+17	2.39474e+16
245.637	0.23701	238.071	0.3026			233.622	-0.31139	243.056	-0.18738			245.637	1.43753e+17	2.42613e+16
245.172	0.23823	238.576	0.30019			233.179	-0.31279	242.595	-0.18895			245.172	1.44492e+17	2.45793e+16
244.707	0.23945	239.081	0.2978			232.737	-0.3142	242.135	-0.19054			244.707	1.45235e+17	2.49015e+16
244.242	0.24068	239.587	0.29542			232.294	-0.31561	241.675	-0.19214			244.242	1.45982e+17	2.5228e+16
243.776	0.24192	240.092	0.29307			231.852	-0.31704	241.214	-0.19376			243.776	1.46733e+17	2.55587e+16
243.311	0.24317	240.598	0.29073			231.409	-0.31846	240.754	-0.19538			243.311	1.47488e+17	2.58937e+16
242.846	0.24442	241.103	0.28842			230.967	-0.3199	240.294	-0.19703			242.846	1.48246e+17	2.62332e+16
242.381	0.24567	241.609	0.28612			230.524	-0.32134	239.833	-0.19868			242.381	1.49009e+17	2.65771e+16
241.916	0.24694	242.114	0.28384			230.082	-0.32278	239.373	-0.20035			241.916	1.49775e+17	2.69255e+16
241.45	0.24821	242.62	0.28158			229.639	-0.32424	238.913	-0.20204			241.45	1.50546e+17	2.72784e+16
240.985	0.24948	243.125	0.27933			229.197	-0.3257	238.452	-0.20373			240.985	1.5132e+17	2.7636e+16
240.52	0.25077	243.631	0.27711			228.755	-0.32716	237.992	-0.20545			240.52	1.52098e+17	2.79983e+16
240.055	0.25206	244.136	0.2749			228.312	-0.32864	237.532	-0.20717			240.055	1.52881e+17	2.83653e+16
239.589	0.25335	244.642	0.27271			227.87	-0.33012	237.071	-0.20891			239.589	1.53667e+17	2.87372e+16
239.124	0.25466	245.147	0.27053			227.427	-0.3316	236.611	-0.21067			239.124	1.54457e+17	2.91139e+16
238.659	0.25597	245.652	0.26838			226.985	-0.33309	236.151	-0.21244			238.659	1.55252e+17	2.94955e+16
238.194	0.25728	246.158	0.26624			226.542	-0.33459	235.69	-0.21423			238.194	1.5605e+17	2.98822e+16
237.729	0.25861	246.663	0.26412			226.1	-0.3361	235.23	-0.21603			237.729	1.56853e+17	3.02739e+16
237.263	0.25994	247.169	0.26201			225.657	-0.33761	234.77	-0.21784			237.263	1.5766e+17	3.06708e+16
236.798	0.26127	247.674	0.25992			225.215	-0.33913	234.309	-0.21967			236.798	1.58471e+17	3.10728e+16
236.333	0.26262	248.18	0.25785			224.772	-0.34066	233.849	-0.22152			236.333	1.59286e+17	3.14802e+16
235.868	0.26397	248.685	0.2558			224.33	-0.34219	233.389	-0.22338			235.868	1.60105e+17	3.18928e+16
235.402	0.26533	249.191	0.25376			223.887	-0.34374	232.928	-0.22526			235.402	1.60929e+17	3.23109e+16
234.937	0.26669	249.696	0.25174			223.445	-0.34528	232.468	-0.22715			234.937	1.61756e+17	3.27345e+16
234.472	0.26806	250.202	0.24973			223.002	-0.34684	232.008	-0.22906			234.472	1.62588e+17	3.31636e+16
234.007	0.26944	250.707	0.24774			222.56	-0.3484	231.547	-0.23099			234.007	1.63425e+17	3.35983e+16
233.542	0.27083	251.212	0.24577			222.118	-0.34997	231.087	-0.23293			233.542	1.64265e+17	3.40388e+16
233.076	0.27222	251.718	0.24381			221.675	-0.35154	230.627	-0.23489			233.076	1.6511e+17	3.4485e+16
232.611	0.27362	252.223	0.24186			221.233	-0.35313	230.166	-0.23686			232.611	1.65959e+17	3.49371e+16
232.146	0.27503	252.729	0.23994			220.79	-0.35472	229.706	-0.23885			232.146	1.66813e+17	3.53951e+16
231.681	0.27644	253.234	0.23802			220.348	-0.35631	229.246	-0.24086			231.681	1.67671e+17	3.5859e+16
231.215	0.27786	253.74	0.23613			219.905	-0.35792	228.785	-0.24288			231.215	1.68534e+17	3.63291e+16
230.75	0.27929	254.245	0.23425			219.463	-0.35953	228.325	-0.24492			230.75	1.694e+17	3.68054e+16
230.285	0.28073	254.751	0.23238			219.02	-0.36115	227.865	-0.24698			230.285	1.70272e+17	3.72878e+16
229.82	0.28217	255.256	0.23053			218.578	-0.36277	227.404	-0.24906			229.82	1.71148e+17	3.77766e+16
229.355	0.28363	255.762	0.22869			218.135	-0.36441	226.944	-0.25115			229.355	1.72028e+17	3.82719e+16
228.889	0.28508	256.267	0.22687			217.693	-0.36605	226.484	-0.25326			228.889	1.72913e+17	3.87736e+16
228.424	0.28655	256.772	0.22506			217.25	-0.36769	226.023	-0.25539			228.424	1.73802e+17	3.92818e+16
227.959	0.28802	257.278	0.22326			216.808	-0.36935	225.563	-0.25754			227.959	1.74696e+17	3.97968e+16
227.494	0.28951	257.783	0.22149			216.366	-0.37101	225.103	-0.2597			227.494	1.75595e+17	4.03185e+16
227.028	0.291	258.289	0.21972			215.923	-0.37268	224.642	-0.26189			227.028	1.76498e+17	4.0847e+16
226.563	0.29249	258.794	0.21797			215.481	-0.37436	224.182	-0.26409			226.563	1.77406e+17	4.13825e+16
226.098	0.294	259.3	0.21623			215.038	-0.37605	223.722	-0.26631			226.098	1.78318e+17	4.1925e+16
225.633	0.29551	259.805	0.21451			214.596	-0.37774	223.261	-0.26854			225.633	1.79235e+17	4.24746e+16
225.168	0.29703	260.311	0.2128			214.153	-0.37944	222.801	-0.2708			225.168	1.80157e+17	4.30313e+16
224.702	0.29856	260.816	0.2111			213.711	-0.38115	222.341	-0.27308			224.702	1.81084e+17	4.35954e+16
224.237	0.30009	261.322	0.20942			213.268	-0.38286	221.88	-0.27537			224.237	1.82015e+17	4.41669e+16
223.772	0.30164	261.827	0.20775			212.826	-0.38459	221.42	-0.27769			223.772	1.82951e+17	4.47459e+16
223.307	0.30319	262.333	0.2061			212.383	-0.38632	220.96	-0.28002			223.307	1.83892e+17	4.53325e+16
222.841	0.30475	262.838	0.20445			211.941	-0.38806	220.499	-0.28237			222.841	1.84838e+17	4.59268e+16
222.376	0.30631	263.343	0.20282			211.498	-0.38981	220.039	-0.28475			222.376	1.85789e+17	4.65288e+16
221.911	0.30789	263.849	0.20121			211.056	-0.39156	219.579	-0.28714			221.911	1.86745e+17	4.71388e+16
221.446	0.30947	264.354	0.1996			210.613	-0.39332	219.118	-0.28955			221.446	1.87705e+17	4.77567e+16
220.981	0.31107	264.86	0.19801			210.171	-0.39509	218.658	-0.29199			220.981	1.88671e+17	4.83827e+16
220.515	0.31267	265.365	0.19644			209.729	-0.39687	218.198	-0.29444			220.515	1.89641e+17	4.9017e+16
220.05	0.31427	265.871	0.19487			209.286	-0.39866	217.737	-0.29692			220.05	1.90617e+17	4.96595e+16
219.585	0.31589	266.376	0.19332			208.844	-0.40045	217.277	-0.29941			219.585	1.91597e+17	5.03105e+16
219.12	0.31751	266.882	0.19178			208.401	-0.40226	216.817	-0.30193			219.12	1.92582e+17	5.097e+16
218.654	0.31915	267.387	0.19025			207.959	-0.40407	216.356	-0.30447			218.654	1.93573e+17	5.16382e+16
218.189	0.32079	267.893	0.18873			207.516	-0.40589	215.896	-0.30703			218.189	1.94569e+17	5.23151e+16
217.724	0.32244	268.398	0.18723			207.074	-0.40772	215.436	-0.30961			217.724	1.95569e+17	5.30009e+16
217.259	0.3241	268.903	0.18574			206.631	-0.40955	214.975	-0.31221			217.259	1.96575e+17	5.36957e+16
216.794	0.32576	269.409	0.18426			206.189	-0.41139	214.515	-0.31483			216.794	1.97586e+17	5.43996e+16
216.328	0.32744	269.914	0.18279			205.746	-0.41325	214.055	-0.31748			216.328	1.98603e+17	5.51127e+16
215.863	0.32912	270.42	0.18133			205.304	-0.41511	213.594	-0.32015			215.863	1.99624e+17	5.58352e+16
215.398	0.33082	270.925	0.17989			204.861	-0.41698	213.134	-0.32284			215.398	2.00651e+17	5.65672e+16
214.933	0.33252	271.431	0.17845			204.419	-0.41885	212.674	-0.32555			214.933	2.01683e+17	5.73087e+16
214.467	0.33423	271.936	0.17703			203.976	-0.42074	212.213	-0.32829			214.467	2.0272e+17	5.80599e+16
214.002	0.33595	272.442	0.17562			203.534	-0.42263	211.753	-0.33105			214.002	2.03763e+17	5.88211e+16
213.537	0.33768	272.947	0.17422			203.092	-0.42454	211.293	-0.33383			213.537	2.04811e+17	5.95921e+16
213.072	0.33941	273.453	0.17283			202.649	-0.42645	210.832	-0.33663			213.072	2.05865e+17	6.03733e+16
212.607	0.34116	273.958	0.17145			202.207	-0.42837	210.372	-0.33946			212.607	2.06924e+17	6.11648e+16
212.141	0.34291	274.464	0.17009			201.764	-0.4303	209.912	-0.34232			212.141	2.07988e+17	6.19666e+16
211.676	0.34468	274.969	0.16873			201.322	-0.43223	209.451	-0.34519			211.676	2.09058e+17	6.27789e+16
211.211	0.34645	275.474	0.16739			200.879	-0.43418	208.991	-0.3481			211.211	2.10133e+17	6.36018e+16
210.746	0.34823	275.98	0.16605			200.437	-0.43613	208.531	-0.35102			210.746	2.11214e+17	6.44356e+16
210.28	0.35002	276.485	0.16473			199.994	-0.4381	208.07	-0.35397			210.28	2.123e+17	6.52803e+16
209.815	0.35182	276.991	0.16342			199.552	-0.44007	207.61	-0.35695			209.815	2.13392e+17	6.6136e+16
209.35	0.35363	277.496	0.16211			199.109	-0.44205	207.15	-0.35995			209.35	2.1449e+17	6.7003e+16
208.885	0.35545	278.002	0.16082			198.667	-0.44404	206.689	-0.36297			208.885	2.15593e+17	6.78814e+16
208.42	0.35728	278.507	0.15954			198.224	-0.44604	206.229	-0.36602			208.42	2.16702e+17	6.87712e+16
207.954	0.35912	279.013	0.15827			197.782	-0.44805	205.769	-0.3691			207.954	2.17817e+17	6.96727e+16
207.489	0.36097	279.518	0.15701			197.34	-0.45007	205.308	-0.3722			207.489	2.18937e+17	7.05861e+16
207.024	0.36282	280.024	0.15576			196.897	-0.45209	204.848	-0.37533			207.024	2.20063e+17	7.15114e+16
206.559	0.36469	280.529	0.15452			196.455	-0.45413	204.388	-0.37848			206.559	2.21195e+17	7.24488e+16
206.093	0.36656	281.034	0.15328			196.012	-0.45617	203.927	-0.38166			206.093	2.22333e+17	7.33985e+16
205.628	0.36845	281.54	0.15206			195.57	-0.45823	203.467	-0.38487			205.628	2.23476e+17	7.43607e+16
205.163	0.37034	282.045	0.15085			195.127	-0.46029	203.007	-0.38811			205.163	2.24626e+17	7.53355e+16
204.698	0.37225	282.551	0.14965			194.685	-0.46236	202.546	-0.39137			204.698	2.25781e+17	7.63231e+16
204.233	0.37416	283.056	0.14846			194.242	-0.46444	202.086	-0.39466			204.233	2.26942e+17	7.73236e+16
203.767	0.37609	283.562	0.14727			193.8	-0.46653	201.626	-0.39798			203.767	2.2811e+17	7.83372e+16
203.302	0.37802	284.067	0.1461			193.357	-0.46863	201.165	-0.40132			203.302	2.29283e+17	7.93642e+16
202.837	0.37997	284.573	0.14493			192.915	-0.47074	200.705	-0.40469			202.837	2.30462e+17	8.04045e+16
202.372	0.38192	285.078	0.14378			192.472	-0.47286	200.245	-0.40809			202.372	2.31648e+17	8.14586e+16
201.906	0.38389	285.584	0.14263			192.03	-0.47499	199.784	-0.41152			201.906	2.32839e+17	8.25264e+16
201.441	0.38586	286.089	0.1415			191.587	-0.47713	199.324	-0.41498			201.441	2.34037e+17	8.36082e+16
200.976	0.38785	286.594	0.14037			191.145	-0.47928	198.864	-0.41847			200.976	2.35241e+17	8.47043e+16
200.511	0.38984	287.1	0.13925			190.703	-0.48144	198.403	-0.42199			200.511	2.36451e+17	8.58146e+16
200.046	0.39185	287.605	0.13814			190.26	-0.4836	197.943	-0.42554			200.046	2.37667e+17	8.69396e+16
199.58	0.39386	288.111	0.13704			189.818	-0.48578	197.483	-0.42911			199.58	2.38889e+17	8.80793e+16
199.115	0.39589	288.616	0.13595			189.375	-0.48797	197.022	-0.43272			199.115	2.40118e+17	8.92339e+16
198.65	0.39792	289.122	0.13486			188.933	-0.49016	196.562	-0.43636			198.65	2.41353e+17	9.04037e+16
198.185	0.39997	289.627	0.13379			188.49	-0.49237	196.102	-0.44002			198.185	2.42594e+17	9.15888e+16
197.719	0.40203	290.133	0.13272			188.048	-0.49459	195.641	-0.44372			197.719	2.43842e+17	9.27894e+16
197.254	0.4041	290.638	0.13167			187.605	-0.49682	195.181	-0.44745			197.254	2.45096e+17	9.40058e+16
196.789	0.40617	291.144	0.13062			187.163	-0.49905	194.721	-0.45121			196.789	2.46357e+17	9.52381e+16
196.324	0.40826	291.649	0.12958			186.72	-0.5013	194.26	-0.455			196.324	2.47624e+17	9.64866e+16
195.859	0.41036	292.155	0.12854			186.278	-0.50356	193.8	-0.45883			195.859	2.48898e+17	9.77514e+16
195.393	0.41247	292.66	0.12752			185.835	-0.50582	193.34	-0.46268			195.393	2.50178e+17	9.90328e+16
194.928	0.4146	293.165	0.1265			185.393	-0.5081	192.879	-0.46657			194.928	2.51465e+17	1.00331e+17
194.463	0.41673	293.671	0.12549			184.95	-0.51039	192.419	-0.47049			194.463	2.52758e+17	1.01646e+17
193.998	0.41887	294.176	0.12449			184.508	-0.51269	191.959	-0.47445			193.998	2.54059e+17	1.02979e+17
193.532	0.42103	294.682	0.1235			184.066	-0.51499	191.498	-0.47844			193.532	2.55365e+17	1.04329e+17
193.067	0.42319	295.187	0.12252			183.623	-0.51731	191.038	-0.48246			193.067	2.56679e+17	1.05696e+17
192.602	0.42537	295.693	0.12154			183.181	-0.51964	190.578	-0.48651			192.602	2.57999e+17	1.07082e+17
192.137	0.42756	296.198	0.12057			182.738	-0.52198	190.117	-0.4906			192.137	2.59326e+17	1.08486e+17
191.672	0.42976	296.704	0.11961			182.296	-0.52433	189.657	-0.49473			191.672	2.6066e+17	1.09908e+17
191.206	0.43197	297.209	0.11866			181.853	-0.52669	189.197	-0.49888			191.206	2.62001e+17	1.11349e+17
190.741	0.43419	297.715	0.11771			181.411	-0.52906	188.736	-0.50308			190.741	2.63348e+17	1.12808e+17
190.276	0.43642	298.22	0.11677			180.968	-0.53144	188.276	-0.5073			190.276	2.64703e+17	1.14287e+17
189.811	0.43867	298.725	0.11584			180.526	-0.53384	187.816	-0.51157			189.811	2.66064e+17	1.15785e+17
189.345	0.44092	299.231	0.11492			180.083	-0.53624	187.355	-0.51587			189.345	2.67433e+17	1.17303e+17
188.88	0.44319	299.736	0.114			179.641	-0.53865	186.895	-0.5202			188.88	2.68808e+17	1.18841e+17
188.415	0.44547	300.242	0.1131			179.198	-0.54108	186.435	-0.52458			188.415	2.70191e+17	1.20399e+17
187.95	0.44776	300.747	0.11219			178.756	-0.54352	185.974	-0.52899			187.95	2.71581e+17	1.21977e+17
187.485	0.45006	301.253	0.1113			178.314	-0.54596	185.514	-0.53343			187.485	2.72978e+17	1.23576e+17
187.019	0.45238	301.758	0.11041			177.871	-0.54842	185.054	-0.53791			187.019	2.74382e+17	1.25196e+17
186.554	0.45471	302.264	0.10953			177.429	-0.55089	184.593	-0.54244			186.554	2.75793e+17	1.26837e+17
186.089	0.45704	302.769	0.10866			176.986	-0.55337	184.133	-0.54699			186.089	2.77212e+17	1.285e+17
185.624	0.4594	303.275	0.10779			176.544	-0.55586	183.673	-0.55159			185.624	2.78637e+17	1.30184e+17
185.158	0.46176	303.78	0.10694			176.101	-0.55836	183.212	-0.55623			185.158	2.80071e+17	1.31891e+17
184.693	0.46413	304.286	0.10608			175.659	-0.56088	182.752	-0.5609			184.693	2.81511e+17	1.3362e+17
184.228	0.46652	304.791	0.10524			175.216	-0.5634	182.292	-0.56562			184.228	2.82959e+17	1.35371e+17
183.763	0.46892	305.296	0.1044			174.774	-0.56594	181.831	-0.57037			183.763	2.84415e+17	1.37146e+17
183.298	0.47133	305.802	0.10357			174.331	-0.56849	181.371	-0.57517			183.298	2.85877e+17	1.38944e+17
182.832	0.47376	306.307	0.10274			173.889	-0.57105	180.911	-0.58			182.832	2.87348e+17	1.40765e+17
182.367	0.47619	306.813	0.10192			173.446	-0.57362	180.45	-0.58487			182.367	2.88826e+17	1.42611e+17
181.902	0.47864	307.318	0.10111			173.004	-0.5762	179.99	-0.58979			181.902	2.90311e+17	1.4448e+17
181.437	0.4811	307.824	0.1003			172.561	-0.57879	179.53	-0.59475			181.437	2.91805e+17	1.46374e+17
180.971	0.48358	308.329	0.09951			172.119	-0.5814	179.069	-0.59975			180.971	2.93306e+17	1.48293e+17
180.506	0.48607	308.835	0.09871			171.677	-0.58402	178.609	-0.60479			180.506	2.94814e+17	1.50237e+17
180.041	0.48857	309.34	0.09793			171.234	-0.58665	178.149	-0.60987			180.041	2.96331e+17	1.52206e+17
179.576	0.49108	309.846	0.09715			170.792	-0.58929	177.688	-0.615			179.576	2.97855e+17	1.54201e+17
179.111	0.49361	310.351	0.09637			170.349	-0.59194	177.228	-0.62016			179.111	2.99387e+17	1.56223e+17
178.645	0.49614	310.856	0.0956			169.907	-0.59461	176.768	-0.62538			178.645	3.00927e+17	1.58271e+17
178.18	0.4987	311.362	0.09484			169.464	-0.59728	176.307	-0.63063			178.18	3.02475e+17	1.60346e+17
177.715	0.50126	311.867	0.09409			169.022	-0.59997	175.847	-0.63593			177.715	3.0403e+17	1.62448e+17
177.25	0.50384	312.373	0.09334			168.579	-0.60267	175.387	-0.64128			177.25	3.05594e+17	1.64577e+17
176.784	0.50643	312.878	0.09259			168.137	-0.60539	174.926	-0.64667			176.784	3.07166e+17	1.66735e+17
176.319	0.50904	313.384	0.09185			167.694	-0.60811	174.466	-0.6521			176.319	3.08746e+17	1.6892e+17
175.854	0.51165	313.889	0.09112			167.252	-0.61085	174.006	-0.65758			175.854	3.10334e+17	1.71135e+17
175.389	0.51429	314.395	0.0904			166.809	-0.6136	173.545	-0.66311			175.389	3.1193e+17	1.73378e+17
174.924	0.51693	314.9	0.08968			166.367	-0.61636	173.085	-0.66868			174.924	3.13535e+17	1.75651e+17
174.458	0.51959	315.406	0.08896			165.924	-0.61914	172.625	-0.6743			174.458	3.15147e+17	1.77953e+17
173.993	0.52226	315.911	0.08825			165.482	-0.62193	172.164	-0.67997			173.993	3.16768e+17	1.80286e+17
173.528	0.52495	316.416	0.08755			165.04	-0.62473	171.704	-0.68569			173.528	3.18398e+17	1.8265e+17
173.063	0.52765	316.922	0.08685			164.597	-0.62754	171.244	-0.69145			173.063	3.20035e+17	1.85044e+17
172.597	0.53036	317.427	0.08616			164.155	-0.63036	170.783	-0.69726			172.597	3.21681e+17	1.8747e+17
172.132	0.53309	317.933	0.08547			163.712	-0.6332	170.323	-0.70312			172.132	3.23336e+17	1.89927e+17
171.667	0.53583	318.438	0.08479			163.27	-0.63605	169.863	-0.70903			171.667	3.24999e+17	1.92417e+17
171.202	0.53859	318.944	0.08411			162.827	-0.63892	169.402	-0.71499			171.202	3.26671e+17	1.94939e+17
170.737	0.54136	319.449	0.08344			162.385	-0.64179	168.942	-0.721			170.737	3.28351e+17	1.97495e+17
170.271	0.54414	319.955	0.08278			161.942	-0.64468	168.482	-0.72706			170.271	3.3004e+17	2.00084e+17
169.806	0.54694	320.46	0.08212			161.5	-0.64758	168.021	-0.73317			169.806	3.31738e+17	2.02707e+17
169.341	0.54976	320.966	0.08147			161.057	-0.6505	167.561	-0.73933			169.341	3.33444e+17	2.05364e+17
168.876	0.55258	321.471	0.08082			160.615	-0.65343	167.101	-0.74555			168.876	3.35159e+17	2.08056e+17
168.41	0.55543	321.977	0.08017			160.172	-0.65637	166.64	-0.75181			168.41	3.36883e+17	2.10783e+17
167.945	0.55828	322.482	0.07953			159.73	-0.65932	166.18	-0.75813			167.945	3.38616e+17	2.13547e+17
167.48	0.56115	322.987	0.0789			159.287	-0.66229	165.72	-0.7645			167.48	3.40357e+17	2.16346e+17
167.015	0.56404	323.493	0.07827			158.845	-0.66527	165.259	-0.77093			167.015	3.42108e+17	2.19182e+17
166.55	0.56694	323.998	0.07765			158.403	-0.66827	164.799	-0.77741			166.55	3.43868e+17	2.22055e+17
166.084	0.56986	324.504	0.07703			157.96	-0.67128	164.339	-0.78394			166.084	3.45636e+17	2.24966e+17
165.619	0.57279	325.009	0.07641			157.518	-0.6743	163.878	-0.79053			165.619	3.47414e+17	2.27915e+17
165.154	0.57573	325.515	0.0758			157.075	-0.67734	163.418	-0.79718			165.154	3.49201e+17	2.30903e+17
164.689	0.5787	326.02	0.0752			156.633	-0.68039	162.958	-0.80388			164.689	3.50997e+17	2.3393e+17
164.223	0.58167	326.526	0.0746			156.19	-0.68345	162.497	-0.81063			164.223	3.52803e+17	2.36996e+17
163.758	0.58466	327.031	0.07401			155.748	-0.68653	162.037	-0.81745			163.758	3.54617e+17	2.40103e+17
163.293	0.58767	327.537	0.07342			155.305	-0.68962	161.577	-0.82432			163.293	3.56441e+17	2.43251e+17
162.828	0.59069	328.042	0.07283			154.863	-0.69272	161.116	-0.83124			162.828	3.58275e+17	2.46439e+17
162.363	0.59373	328.547	0.07225			154.42	-0.69584	160.656	-0.83823			162.363	3.60117e+17	2.4967e+17
161.897	0.59679	329.053	0.07168			153.978	-0.69897	160.196	-0.84528			161.897	3.6197e+17	2.52943e+17
161.432	0.59986	329.558	0.0711			153.535	-0.70212	159.735	-0.85238			161.432	3.63831e+17	2.56259e+17
160.967	0.60294	330.064	0.07054			153.093	-0.70528	159.275	-0.85954			160.967	3.65703e+17	2.59618e+17
160.502	0.60604	330.569	0.06998			152.651	-0.70846	158.815	-0.86677			160.502	3.67584e+17	2.63021e+17
160.036	0.60916	331.075	0.06942			152.208	-0.71165	158.354	-0.87405			160.036	3.69475e+17	2.66469e+17
159.571	0.61229	331.58	0.06886			151.766	-0.71485	157.894	-0.8814			159.571	3.71375e+17	2.69962e+17
159.106	0.61544	332.086	0.06832			151.323	-0.71807	157.434	-0.88881			159.106	3.73285e+17	2.73501e+17
158.641	0.61861	332.591	0.06777			150.881	-0.7213	156.974	-0.89628			158.641	3.75205e+17	2.77087e+17
158.176	0.62179	333.097	0.06723			150.438	-0.72455	156.513	-0.90381			158.176	3.77135e+17	2.80719e+17
157.71	0.62499	333.602	0.0667			149.996	-0.72781	156.053	-0.91141			157.71	3.79075e+17	2.84399e+17
157.245	0.6282	334.108	0.06616			149.553	-0.73109	155.593	-0.91907			157.245	3.81025e+17	2.88127e+17
156.78	0.63143	334.613	0.06564			149.111	-0.73438	155.132	-0.92679			156.78	3.82984e+17	2.91904e+17
156.315	0.63468	335.118	0.06511			148.668	-0.73768	154.672	-0.93458			156.315	3.84954e+17	2.95731e+17
155.849	0.63795	335.624	0.06459			148.226	-0.74101	154.212	-0.94244			155.849	3.86934e+17	2.99607e+17
155.384	0.64123	336.129	0.06408			147.783	-0.74434	153.751	-0.95036			155.384	3.88925e+17	3.03535e+17
154.919	0.64453	336.635	0.06357			147.341	-0.74769	153.291	-0.95835			154.919	3.90925e+17	3.07514e+17
154.454	0.64784	337.14	0.06306			146.898	-0.75106	152.831	-0.9664			154.454	3.92936e+17	3.11545e+17
153.989	0.65117	337.646	0.06256			146.456	-0.75444	152.37	-0.97452			153.989	3.94957e+17	3.15629e+17
153.523	0.65452	338.151	0.06206			146.014	-0.75784	151.91	-0.98271			153.523	3.96988e+17	3.19767e+17
153.058	0.65789	338.657	0.06157			145.571	-0.76125	151.45	-0.99097			153.058	3.9903e+17	3.23959e+17
152.593	0.66127	339.162	0.06108			145.129	-0.76468	150.989	-0.9993			152.593	4.01083e+17	3.28205e+17
152.128	0.66467	339.668	0.06059			144.686	-0.76812	150.529	-1.0077			152.128	4.03146e+17	3.32508e+17
151.662	0.66809	340.173	0.06011			144.244	-0.77158	150.069	-1.01617			151.662	4.05219e+17	3.36867e+17
151.197	0.67153	340.678	0.05963			143.801	-0.77505	149.608	-1.02471			151.197	4.07304e+17	3.41283e+17
150.732	0.67498	341.184	0.05915			143.359	-0.77854	149.148	-1.03332			150.732	4.09399e+17	3.45757e+17
150.267	0.67846	341.689	0.05868			142.916	-0.78205	148.688	-1.04201			150.267	4.11504e+17	3.50289e+17
149.802	0.68195	342.195	0.05821			142.474	-0.78557	148.227	-1.05077			149.802	4.13621e+17	3.54881e+17
149.336	0.68545	342.7	0.05775			142.031	-0.7891	147.767	-1.0596			149.336	4.15748e+17	3.59533e+17
148.871	0.68898	343.206	0.05729			141.589	-0.79266	147.307	-1.0685			148.871	4.17887e+17	3.64246e+17
148.406	0.69252	343.711	0.05683			141.146	-0.79622	146.846	-1.07748			148.406	4.20036e+17	3.69021e+17
147.941	0.69608	344.217	0.05638			140.704	-0.79981	146.386	-1.08654			147.941	4.22197e+17	3.73859e+17
147.475	0.69966	344.722	0.05593			140.261	-0.80341	145.926	-1.09567			147.475	4.24368e+17	3.78759e+17
147.01	0.70326	345.228	0.05548			139.819	-0.80703	145.465	-1.10488			147.01	4.26551e+17	3.83725e+17
146.545	0.70688	345.733	0.05504			139.377	-0.81066	145.005	-1.11417			146.545	4.28745e+17	3.88755e+17
146.08	0.71052	346.238	0.0546			138.934	-0.81431	144.545	-1.12353			146.08	4.3095e+17	3.93851e+17
145.615	0.71417	346.744	0.05417			138.492	-0.81798	144.084	-1.13297			145.615	4.33167e+17	3.99014e+17
145.149	0.71784	347.249	0.05374			138.049	-0.82166	143.624	-1.1425			145.149	4.35395e+17	4.04245e+17
144.684	0.72154	347.755	0.05331			137.607	-0.82536	143.164	-1.1521			144.684	4.37635e+17	4.09544e+17
144.219	0.72525	348.26	0.05288			137.164	-0.82907	142.703	-1.16178			144.219	4.39886e+17	4.14913e+17
143.754	0.72898	348.766	0.05246			136.722	-0.83281	142.243	-1.17155			143.754	4.42148e+17	4.20352e+17
143.288	0.73273	349.271	0.05204			136.279	-0.83656	141.783	-1.18139			143.288	4.44422e+17	4.25862e+17
142.823	0.7365	349.777	0.05163			135.837	-0.84032	141.322	-1.19132			142.823	4.46708e+17	4.31445e+17
142.358	0.74029	350.282	0.05122			135.394	-0.84411	140.862	-1.20134			142.358	4.49006e+17	4.371e+17
141.893	0.74409	350.788	0.05081			134.952	-0.84791	140.402	-1.21143			141.893	4.51315e+17	4.4283e+17
141.428	0.74792	351.293	0.0504			134.509	-0.85172	139.941	-1.22161			141.428	4.53637e+17	4.48635e+17
140.962	0.75177	351.799	0.05			134.067	-0.85556	139.481	-1.23188			140.962	4.5597e+17	4.54517e+17
140.497	0.75563	352.304	0.0496			133.625	-0.85941	139.021	-1.24224			140.497	4.58315e+17	4.60475e+17
140.032	0.75952	352.809	0.04921			133.182	-0.86328	138.56	-1.25268			140.032	4.60673e+17	4.66511e+17
139.567	0.76343	353.315	0.04882			132.74	-0.86717	138.1	-1.26321			139.567	4.63042e+17	4.72627e+17
139.101	0.76735	353.82	0.04843			132.297	-0.87107	137.64	-1.27382			139.101	4.65424e+17	4.78822e+17
138.636	0.7713	354.326	0.04804			131.855	-0.87499	137.179	-1.28453			138.636	4.67818e+17	4.85099e+17
138.171	0.77527	354.831	0.04766			131.412	-0.87893	136.719	-1.29532			138.171	4.70224e+17	4.91458e+17
137.706	0.77926	355.337	0.04728			130.97	-0.88289	136.259	-1.30621			137.706	4.72643e+17	4.97901e+17
137.241	0.78326	355.842	0.0469			130.527	-0.88686	135.798	-1.31719			137.241	4.75074e+17	5.04428e+17
136.775	0.78729	356.348	0.04653			130.085	-0.89086	135.338	-1.32826			136.775	4.77517e+17	5.1104e+17
136.31	0.79134	356.853	0.04616			129.642	-0.89487	134.878	-1.33942			136.31	4.79974e+17	5.1774e+17
135.845	0.79541	357.359	0.04579			129.2	-0.8989	134.417	-1.35068			135.845	4.82442e+17	5.24527e+17
135.38	0.7995	357.864	0.04543			128.757	-0.90294	133.957	-1.36203			135.38	4.84924e+17	5.31403e+17
134.914	0.80362	358.369	0.04506			128.315	-0.90701	133.497	-1.37348			134.914	4.87418e+17	5.38369e+17
134.449	0.80775	358.875	0.0447			127.872	-0.91109	133.036	-1.38503			134.449	4.89925e+17	5.45426e+17
133.984	0.8119	359.38	0.04435			127.43	-0.91519	132.576	-1.39667			133.984	4.92445e+17	5.52576e+17
133.519	0.81608	359.886	0.04399			126.988	-0.91931	132.116	-1.40841			133.519	4.94978e+17	5.5982e+17
133.054	0.82028	360.391	0.04364			126.545	-0.92345	131.655	-1.42024			133.054	4.97524e+17	5.67158e+17
132.588	0.8245	360.897	0.0433			126.103	-0.92761	131.195	-1.43218			132.588	5.00083e+17	5.74593e+17
132.123	0.82874	361.402	0.04295			125.66	-0.93179	130.735	-1.44422			132.123	5.02655e+17	5.82126e+17
131.658	0.833	361.908	0.04261			125.218	-0.93598	130.274	-1.45636			131.658	5.05241e+17	5.89757e+17
131.193	0.83728	362.413	0.04227			124.775	-0.94019	129.814	-1.4686			131.193	5.07839e+17	5.97488e+17
130.727	0.84159	362.919	0.04193			124.333	-0.94443	129.354	-1.48094			130.727	5.10451e+17	6.0532e+17
130.262	0.84592	363.424	0.0416			123.89	-0.94868	128.893	-1.49339			130.262	5.13077e+17	6.13255e+17
129.797	0.85027	363.93	0.04127			123.448	-0.95295	128.433	-1.50594			129.797	5.15716e+17	6.21295e+17
129.332	0.85464	364.435	0.04094			123.005	-0.95724	127.973	-1.51859			129.332	5.18369e+17	6.29439e+17
128.867	0.85904	364.94	0.04061			122.563	-0.96155	127.512	-1.53136			128.867	5.21035e+17	6.3769e+17
128.401	0.86346	365.446	0.04029			122.12	-0.96588	127.052	-1.54423			128.401	5.23715e+17	6.4605e+17
127.936	0.8679	365.951	0.03997			121.678	-0.97023	126.592	-1.55721			127.936	5.26409e+17	6.54519e+17
127.471	0.87236	366.457	0.03965			121.235	-0.9746	126.131	-1.5703			127.471	5.29116e+17	6.63099e+17
127.006	0.87685	366.962	0.03933			120.793	-0.97898	125.671	-1.58349			127.006	5.31838e+17	6.71791e+17
126.54	0.88136	367.468	0.03902			120.351	-0.98339	125.211	-1.5968			126.54	5.34573e+17	6.80598e+17
126.075	0.88589	367.973	0.03871			119.908	-0.98782	124.75	-1.61022			126.075	5.37323e+17	6.8952e+17
125.61	0.89045	368.479	0.0384			119.466	-0.99227	124.29	-1.62376			125.61	5.40087e+17	6.98559e+17
125.145	0.89503	368.984	0.03809			119.023	-0.99673	123.83	-1.63741			125.145	5.42865e+17	7.07716e+17
124.68	0.89964	369.49	0.03779			118.581	-1.00122	123.369	-1.65117			124.68	5.45657e+17	7.16994e+17
124.214	0.90426	369.995	0.03749			118.138	-1.00573	122.909	-1.66504			124.214	5.48463e+17	7.26393e+17
123.749	0.90891	370.5	0.03719			117.696	-1.01026	122.449	-1.67904			123.749	5.51284e+17	7.35915e+17
123.284	0.91359	371.006	0.03689			117.253	-1.0148	121.988	-1.69315			123.284	5.5412e+17	7.45562e+17
122.819	0.91829	371.511	0.0366			116.811	-1.01937	121.528	-1.70738			122.819	5.5697e+17	7.55336e+17
122.353	0.92301	372.017	0.03631			116.368	-1.02396	121.068	-1.72173			122.353	5.59835e+17	7.65237e+17
121.888	0.92776	372.522	0.03602			115.926	-1.02857	120.607	-1.7362			121.888	5.62715e+17	7.75269e+17
121.423	0.93253	373.028	0.03573			115.483	-1.0332	120.147	-1.7508			121.423	5.65609e+17	7.85432e+17
120.958	0.93733	373.533	0.03545			115.041	-1.03785	119.687	-1.76551			120.958	5.68518e+17	7.95728e+17
120.493	0.94215	374.039	0.03516			114.599	-1.04253	119.226	-1.78035			120.493	5.71442e+17	8.06159e+17
120.027	0.94699	374.544	0.03488			114.156	-1.04722	118.766	-1.79531			120.027	5.74382e+17	8.16727e+17
119.562	0.95187	375.05	0.03461			113.714	-1.05194	118.306	-1.8104			119.562	5.77336e+17	8.27433e+17
119.097	0.95676	375.555	0.03433			113.271	-1.05667	117.845	-1.82562			119.097	5.80306e+17	8.3828e+17
118.632	0.96168	376.06	0.03406			112.829	-1.06143	117.385	-1.84096			118.632	5.8329e+17	8.49269e+17
118.166	0.96663	376.566	0.03379			112.386	-1.06621	116.925	-1.85644			118.166	5.86291e+17	8.60402e+17
117.701	0.9716	377.071	0.03352			111.944	-1.07101	116.464	-1.87204			117.701	5.89306e+17	8.71681e+17
117.236	0.9766	377.577	0.03325			111.501	-1.07583	116.004	-1.88777			117.236	5.92337e+17	8.83108e+17
116.771	0.98162	378.082	0.03298			111.059	-1.08067	115.544	-1.90364			116.771	5.95384e+17	8.94685e+17
116.306	0.98667	378.588	0.03272			110.616	-1.08554	115.083	-1.91964			116.306	5.98446e+17	9.06413e+17
115.84	0.99175	379.093	0.03246			110.174	-1.09043	114.623	-1.93577			115.84	6.01525e+17	9.18295e+17
115.375	0.99685	379.599	0.0322			109.731	-1.09534	114.163	-1.95204			115.375	6.04619e+17	9.30333e+17
114.91	1.00197	380.104	0.03194			109.289	-1.10027	113.702	-1.96845			114.91	6.07728e+17	9.42529e+17
114.445	1.00713	380.61	0.03169			108.846	-1.10522	113.242	-1.98499			114.445	6.10854e+17	9.54884e+17
113.979	1.01231	381.115	0.03144			108.404	-1.1102	112.782	-2.00168			113.979	6.13996e+17	9.67402e+17
113.514	1.01751	381.621	0.03119			107.962	-1.11519	112.321	-2.0185			113.514	6.17154e+17	9.80084e+17
113.049	1.02275	382.126	0.03094			107.519	-1.12021	111.861	-2.03547			113.049	6.20329e+17	9.92931e+17
112.584	1.02801	382.631	0.03069			107.077	-1.12526	111.401	-2.05257			112.584	6.23519e+17	1.00595e+18
112.119	1.0333	383.137	0.03045			106.634	-1.13032	110.94	-2.06982			112.119	6.26727e+17	1.01913e+18
111.653	1.03861	383.642	0.0302			106.192	-1.13541	110.48	-2.08722			111.653	6.2995e+17	1.03249e+18
111.188	1.04395	384.148	0.02996			105.749	-1.14053	110.02	-2.10476			111.188	6.3319e+17	1.04603e+18
110.723	1.04932	384.653	0.02973			105.307	-1.14566	109.559	-2.12245			110.723	6.36447e+17	1.05974e+18
110.258	1.05472	385.159	0.02949			104.864	-1.15082	109.099	-2.14029			110.258	6.39721e+17	1.07363e+18
109.792	1.06015	385.664	0.02925			104.422	-1.156	108.639	-2.15828			109.792	6.43011e+17	1.08771e+18
109.327	1.0656	386.17	0.02902			103.979	-1.1612	108.178	-2.17642			109.327	6.46319e+17	1.10197e+18
108.862	1.07108	386.675	0.02879			103.537	-1.16643	107.718	-2.19471			108.862	6.49643e+17	1.11641e+18
108.397	1.07659	387.181	0.02856			103.094	-1.17168	107.258	-2.21316			108.397	6.52984e+17	1.13105e+18
107.932	1.08213	387.686	0.02833			102.652	-1.17696	106.797	-2.23176			107.932	6.56343e+17	1.14587e+18
107.466	1.08769	388.191	0.02811			102.209	-1.18226	106.337	-2.25052			107.466	6.59719e+17	1.1609e+18
107.001	1.09329	388.697	0.02788			101.767	-1.18758	105.877	-2.26943			107.001	6.63112e+17	1.17611e+18
106.536	1.09891	389.202	0.02766			101.325	-1.19293	105.416	-2.28851			106.536	6.66523e+17	1.19153e+18
106.071	1.10456	389.708	0.02744			100.882	-1.1983	104.956	-2.30774			106.071	6.69951e+17	1.20715e+18
105.605	1.11024	390.213	0.02722			100.44	-1.20369	104.496	-2.32714			105.605	6.73397e+17	1.22298e+18
105.14	1.11595	390.719	0.027			99.9972	-1.20911	104.035	-2.3467			105.14	6.76861e+17	1.23901e+18
104.675	1.12169	391.224	0.02679			99.5547	-1.21455	103.575	-2.36642			104.675	6.80342e+17	1.25525e+18
104.21	1.12746	391.73	0.02658			99.1122	-1.22002	103.115	-2.38631			104.21	6.83842e+17	1.2717e+18
103.745	1.13326	392.235	0.02636			98.6697	-1.22552	102.654	-2.40637			103.745	6.87359e+17	1.28838e+18
103.279	1.13909	392.741	0.02615			98.2273	-1.23103	102.194	-2.42659			103.279	6.90895e+17	1.30526e+18
102.814	1.14495	393.246	0.02594			97.7848	-1.23657	101.734	-2.44699			102.814	6.94448e+17	1.32238e+18
102.349	1.15084	393.752	0.02574			97.3424	-1.24214	101.273	-2.46755			102.349	6.9802e+17	1.33971e+18
101.884	1.15676	394.257	0.02553			96.8999	-1.24773	100.813	-2.48829			101.884	7.01611e+17	1.35727e+18
101.418	1.16271	394.762	0.02533			96.4574	-1.25335	100.353	-2.50921			101.418	7.05219e+17	1.37506e+18
100.953	1.16869	395.268	0.02513			96.015	-1.25899	99.8922	-2.5303			100.953	7.08847e+17	1.39309e+18
100.488	1.1747	395.773	0.02493			95.5725	-1.26466	99.4319	-2.55156			100.488	7.12493e+17	1.41135e+18
100.023	1.18074	396.279	0.02473			95.13	-1.27036	98.9716	-2.57301			100.023	7.16157e+17	1.42985e+18
99.5576	1.18682	396.784	0.02453			94.6876	-1.27608	98.5112	-2.59463			99.5576	7.19841e+17	1.4486e+18
99.0923	1.19292	397.29	0.02434			94.2451	-1.28182	98.0509	-2.61644			99.0923	7.23544e+17	1.46759e+18
98.6271	1.19906	397.795	0.02414			93.8026	-1.28759	97.5906	-2.63843			98.6271	7.27265e+17	1.48683e+18
98.1619	1.20522	398.301	0.02395			93.3602	-1.29339	97.1302	-2.66061			98.1619	7.31006e+17	1.50632e+18
97.6967	1.21142	398.806	0.02376			92.9177	-1.29921	96.6699	-2.68297			97.6967	7.34766e+17	1.52606e+18
97.2315	1.21765	399.312	0.02357			92.4752	-1.30506	96.2096	-2.70552			97.2315	7.38545e+17	1.54607e+18
96.7662	1.22392	399.817	0.02338			92.0328	-1.31094	95.7492	-2.72826			96.7662	7.42344e+17	1.56634e+18
96.301	1.23021	400.322	0.0232			91.5903	-1.31684	95.2889	-2.75119			96.301	7.46162e+17	1.58687e+18
95.8358	1.23654	400.828	0.02301			91.1478	-1.32277	94.8286	-2.77431			95.8358	7.5e+17	1.60767e+18
95.3706	1.2429	401.333	0.02283			90.7054	-1.32872	94.3682	-2.79763			95.3706	7.53858e+17	1.62875e+18
94.9053	1.24929	401.839	0.02265			90.2629	-1.3347	93.9079	-2.82114			94.9053	7.57735e+17	1.6501e+18
94.4401	1.25572	402.344	0.02246			89.8204	-1.34071	93.4476	-2.84486			94.4401	7.61633e+17	1.67173e+18
93.9749	1.26218	402.85	0.02229			89.378	-1.34675	92.9872	-2.86877			93.9749	7.6555e+17	1.69364e+18
93.5097	1.26867	403.355	0.02211			88.9355	-1.35281	92.5269	-2.89288			93.5097	7.69488e+17	1.71584e+18
93.0445	1.2752	403.861	0.02193			88.493	-1.3589	92.0666	-2.91719			93.0445	7.73446e+17	1.73834e+18
92.5792	1.28175	404.366	0.02176			88.0506	-1.36502	91.6062	-2.94171			92.5792	7.77424e+17	1.76113e+18
92.114	1.28835	404.872	0.02158			87.6081	-1.37117	91.1459	-2.96643			92.114	7.81423e+17	1.78421e+18
91.6488	1.29497	405.377	0.02141			87.1657	-1.37734	90.6856	-2.99137			91.6488	7.85442e+17	1.8076e+18
91.1836	1.30163	405.882	0.02124			86.7232	-1.38354	90.2252	-3.01651			91.1836	7.89482e+17	1.8313e+18
90.7184	1.30833	406.388	0.02107			86.2807	-1.38977	89.7649	-3.04186			90.7184	7.93543e+17	1.8553e+18
90.2531	1.31506	406.893	0.0209			85.8383	-1.39603	89.3046	-3.06743			90.2531	7.97624e+17	1.87962e+18
89.7879	1.32182	407.399	0.02074			85.3958	-1.40231	88.8442	-3.09321			89.7879	8.01727e+17	1.90426e+18
89.3227	1.32862	407.904	0.02057			84.9533	-1.40863	88.3839	-3.11921			89.3227	8.05851e+17	1.92923e+18
88.8575	1.33546	408.41	0.02041			84.5109	-1.41497	87.9236	-3.14542			88.8575	8.09996e+17	1.95452e+18
88.3922	1.34233	408.915	0.02025			84.0684	-1.42134	87.4632	-3.17186			88.3922	8.14162e+17	1.98014e+18
87.927	1.34923	409.421	0.02008			83.6259	-1.42774	87.0029	-3.19852			87.927	8.1835e+17	2.0061e+18
87.4618	1.35617	409.926	0.01992			83.1835	-1.43416	86.5426	-3.2254			87.4618	8.22559e+17	2.03239e+18
86.9966	1.36314	410.432	0.01977			82.741	-1.44062	86.0822	-3.25251			86.9966	8.2679e+17	2.05904e+18
86.5313	1.37016	410.937	0.01961			82.2985	-1.44711	85.6219	-3.27985			86.5313	8.31042e+17	2.08603e+18
86.0661	1.3772	411.443	0.01945			81.8561	-1.45362	85.1616	-3.30741			86.0661	8.35317e+17	2.11337e+18
85.6009	1.38429	411.948	0.0193			81.4136	-1.46017	84.7012	-3.33521			85.6009	8.39613e+17	2.14108e+18
85.1357	1.39141	412.453	0.01914			80.9711	-1.46674	84.2409	-3.36324			85.1357	8.43932e+17	2.16915e+18
84.6705	1.39856	412.959	0.01899			80.5287	-1.47334	83.7806	-3.39151			84.6705	8.48273e+17	2.19758e+18
84.2052	1.40576	413.464	0.01884			80.0862	-1.47998	83.3202	-3.42002			84.2052	8.52636e+17	2.22639e+18
83.74	1.41299	413.97	0.01869			79.6437	-1.48664	82.8599	-3.44876			83.74	8.57022e+17	2.25557e+18
83.2748	1.42026	414.475	0.01854			79.2013	-1.49333	82.3996	-3.47775			83.2748	8.6143e+17	2.28514e+18
82.8096	1.42756	414.981	0.01839			78.7588	-1.50006	81.9392	-3.50698			82.8096	8.65861e+17	2.3151e+18
82.3443	1.4349	415.486	0.01825			78.3163	-1.50681	81.4789	-3.53645			82.3443	8.70314e+17	2.34545e+18
81.8791	1.44228	415.992	0.0181			77.8739	-1.51359	81.0186	-3.56618			81.8791	8.74791e+17	2.37619e+18
81.4139	1.4497	416.497	0.01796			77.4314	-1.52041	80.5583	-3.59615			81.4139	8.7929e+17	2.40734e+18
80.9487	1.45716	417.003	0.01781			76.989	-1.52725	80.0979	-3.62637			80.9487	8.83813e+17	2.4389e+18
80.4835	1.46465	417.508	0.01767			76.5465	-1.53413	79.6376	-3.65685			80.4835	8.88359e+17	2.47087e+18
80.0182	1.47219	418.013	0.01753			76.104	-1.54104	79.1773	-3.68759			80.0182	8.92928e+17	2.50326e+18
79.553	1.47976	418.519	0.01739			75.6616	-1.54797	78.7169	-3.71858			79.553	8.97521e+17	2.53608e+18
79.0878	1.48737	419.024	0.01725			75.2191	-1.55494	78.2566	-3.74983			79.0878	9.02137e+17	2.56932e+18
78.6226	1.49502	419.53	0.01711			74.7766	-1.56194	77.7963	-3.78135			78.6226	9.06778e+17	2.60301e+18
78.1573	1.50271	420.035	0.01698			74.3342	-1.56898	77.3359	-3.81313			78.1573	9.11442e+17	2.63713e+18
77.6921	1.51044	420.541	0.01684			73.8917	-1.57604	76.8756	-3.84518			77.6921	9.1613e+17	2.6717e+18
77.2269	1.51821	421.046	0.01671			73.4492	-1.58314	76.4153	-3.8775			77.2269	9.20842e+17	2.70672e+18
76.7617	1.52602	421.552	0.01657			73.0068	-1.59026	75.9549	-3.91009			76.7617	9.25578e+17	2.7422e+18
76.2964	1.53387	422.057	0.01644			72.5643	-1.59742	75.4946	-3.94295			76.2964	9.30339e+17	2.77815e+18
75.8312	1.54176	422.563	0.01631			72.1218	-1.60461	75.0343	-3.97609			75.8312	9.35124e+17	2.81457e+18
75.366	1.54969	423.068	0.01618			71.6794	-1.61184	74.5739	-4.00951			75.366	9.39934e+17	2.85147e+18
74.9008	1.55766	423.574	0.01605			71.2369	-1.61909	74.1136	-4.04321			74.9008	9.44769e+17	2.88885e+18
74.4356	1.56567	424.079	0.01592			70.7944	-1.62638	73.6532	-4.07719			74.4356	9.49628e+17	2.92672e+18
73.9703	1.57372	424.584	0.0158			70.352	-1.63371	73.1929	-4.11146			73.9703	9.54513e+17	2.96508e+18
73.5051	1.58182	425.09	0.01567			69.9095	-1.64106	72.7326	-4.14602			73.5051	9.59422e+17	3.00395e+18
73.0399	1.58995	425.595	0.01555			69.4671	-1.64845	72.2722	-4.18086			73.0399	9.64357e+17	3.04333e+18
72.5747	1.59813	426.101	0.01542			69.0246	-1.65587	71.8119	-4.216			72.5747	9.69317e+17	3.08322e+18
72.1094	1.60635	426.606	0.0153			68.5821	-1.66333	71.3516	-4.25144			72.1094	9.74303e+17	3.12364e+18
71.6442	1.61462	427.112	0.01518			68.1397	-1.67082	70.8913	-4.28717			71.6442	9.79314e+17	3.16459e+18
71.179	1.62292	427.617	0.01506			67.6972	-1.67834	70.4309	-4.3232			71.179	9.84352e+17	3.20607e+18
70.7138	1.63127	428.123	0.01494			67.2547	-1.68589	69.9706	-4.35954			70.7138	9.89415e+17	3.2481e+18
70.2486	1.63966	428.628	0.01482			66.8123	-1.69348	69.5103	-4.39618			70.2486	9.94504e+17	3.29068e+18
69.7833	1.64809	429.134	0.0147			66.3698	-1.70111	69.0499	-4.43313			69.7833	9.99619e+17	3.33382e+18
69.3181	1.65657	429.639	0.01458			65.9273	-1.70877	68.5896	-4.47039			69.3181	1.00476e+18	3.37752e+18
68.8529	1.66509	430.144	0.01447			65.4849	-1.71646	68.1293	-4.50796			68.8529	1.00993e+18	3.4218e+18
68.3877	1.67365	430.65	0.01435			65.0424	-1.72419	67.6689	-4.54585			68.3877	1.01512e+18	3.46665e+18
67.9224	1.68226	431.155	0.01424			64.5999	-1.73195	67.2086	-4.58406			67.9224	1.02034e+18	3.5121e+18
67.4572	1.69092	431.661	0.01412			64.1575	-1.73975	66.7483	-4.62258			67.4572	1.02559e+18	3.55814e+18
66.992	1.69961	432.166	0.01401			63.715	-1.74758	66.2879	-4.66144			66.992	1.03087e+18	3.60478e+18
66.5268	1.70836	432.672	0.0139			63.2725	-1.75545	65.8276	-4.70062			66.5268	1.03617e+18	3.65204e+18
66.0616	1.71714	433.177	0.01379			62.8301	-1.76335	65.3673	-4.74012			66.0616	1.0415e+18	3.69991e+18
65.5963	1.72597	433.683	0.01368			62.3876	-1.77129	64.9069	-4.77996			65.5963	1.04686e+18	3.74841e+18
65.1311	1.73485	434.188	0.01357			61.9451	-1.77926	64.4466	-4.82014			65.1311	1.05224e+18	3.79755e+18
64.6659	1.74378	434.694	0.01346			61.5027	-1.78727	63.9863	-4.86065			64.6659	1.05765e+18	3.84733e+18
64.2007	1.75274	435.199	0.01335			61.0602	-1.79532	63.5259	-4.9015			64.2007	1.06309e+18	3.89777e+18
63.7355	1.76176	435.704	0.01325			60.6177	-1.8034	63.0656	-4.9427			63.7355	1.06856e+18	3.94886e+18
63.2702	1.77082	436.21	0.01314			60.1753	-1.81152	62.6053	-4.98424			63.2702	1.07406e+18	4.00063e+18
62.805	1.77993	436.715	0.01304			59.7328	-1.81968	62.1449	-5.02613			62.805	1.07958e+18	4.05307e+18
62.3398	1.78908	437.221	0.01293			59.2903	-1.82787	61.6846	-5.06838			62.3398	1.08514e+18	4.1062e+18
61.8746	1.79829	437.726	0.01283			58.8479	-1.8361	61.2243	-5.11098			61.8746	1.09072e+18	4.16003e+18
61.4093	1.80754	438.232	0.01273			58.4054	-1.84437	60.7639	-5.15393			61.4093	1.09633e+18	4.21457e+18
60.9441	1.81683	438.737	0.01263			57.9629	-1.85267	60.3036	-5.19725			60.9441	1.10197e+18	4.26981e+18
60.4789	1.82618	439.243	0.01253			57.5205	-1.86101	59.8433	-5.24093			60.4789	1.10763e+18	4.32579e+18
60.0137	1.83557	439.748	0.01243			57.078	-1.86939	59.3829	-5.28498			60.0137	1.11333e+18	4.38249e+18
59.5485	1.84501	440.254	0.01233			56.6356	-1.87781	58.9226	-5.3294			59.5485	1.11906e+18	4.43994e+18
59.0832	1.8545	440.759	0.01223			56.1931	-1.88626	58.4623	-5.37419			59.0832	1.12481e+18	4.49815e+18
58.618	1.86404	441.265	0.01213			55.7506	-1.89475	58.0019	-5.41936			58.618	1.1306e+18	4.55711e+18
58.1528	1.87363	441.77	0.01204			55.3082	-1.90328	57.5416	-5.46491			58.1528	1.13641e+18	4.61685e+18
57.6876	1.88327	442.275	0.01194			54.8657	-1.91185	57.0813	-5.51084			57.6876	1.14226e+18	4.67737e+18
57.2223	1.89295	442.781	0.01184			54.4232	-1.92046	56.6209	-5.55716			57.2223	1.14814e+18	4.73869e+18
56.7571	1.90269	443.286	0.01175			53.9808	-1.92911	56.1606	-5.60387			56.7571	1.15404e+18	4.80081e+18
56.2919	1.91248	443.792	0.01166			53.5383	-1.93779	55.7003	-5.65097			56.2919	1.15998e+18	4.86374e+18
55.8267	1.92231	444.297	0.01156			53.0958	-1.94652	55.2399	-5.69846			55.8267	1.16594e+18	4.9275e+18
55.3614	1.9322	444.803	0.01147			52.6534	-1.95528	54.7796	-5.74636			55.3614	1.17194e+18	4.9921e+18
54.8962	1.94214	445.308	0.01138			52.2109	-1.96408	54.3193	-5.79465			54.8962	1.17797e+18	5.05754e+18
54.431	1.95213	445.814	0.01129			51.7684	-1.97292	53.8589	-5.84336			54.431	1.18403e+18	5.12384e+18
53.9658	1.96217	446.319	0.0112			51.326	-1.98181	53.3986	-5.89247			53.9658	1.19012e+18	5.191e+18
53.5006	1.97226	446.825	0.01111			50.8835	-1.99073	52.9383	-5.94199			53.5006	1.19624e+18	5.25905e+18
53.0353	1.98241	447.33	0.01102			50.441	-1.99969	52.4779	-5.99193			53.0353	1.20239e+18	5.32799e+18
52.5701	1.9926	447.835	0.01093			49.9986	-2.00869	52.0176	-6.0423			52.5701	1.20858e+18	5.39784e+18
52.1049	2.00285	448.341	0.01085			49.5561	-2.01774	51.5573	-6.09308			52.1049	1.21479e+18	5.4686e+18
51.6397	2.01315	448.846	0.01076			49.1136	-2.02682	51.0969	-6.14429			51.6397	1.22104e+18	5.54029e+18
51.1745	2.02351	449.352	0.01067			48.6712	-2.03595	50.6366	-6.19593			51.1745	1.22732e+18	5.61291e+18
50.7092	2.03392	449.857	0.01059			48.2287	-2.04511	50.1763	-6.24801			50.7092	1.23363e+18	5.68649e+18
50.244	2.04438	450.363	0.0105			47.7863	-2.05432	49.7159	-6.30052			50.244	1.23998e+18	5.76104e+18
49.7788	2.05489	450.868	0.01042			47.3438	-2.06357	49.2556	-6.35348			49.7788	1.24636e+18	5.83656e+18
49.3136	2.06546	451.374	0.01034			46.9013	-2.07286	48.7953	-6.40688			49.3136	1.25277e+18	5.91307e+18
48.8483	2.07609	451.879	0.01026			46.4588	-2.08219	48.3349	-6.46072			48.8483	1.25921e+18	5.99058e+18
48.3831	2.08677	452.385	0.01017			46.0164	-2.09157	47.8746	-6.51503			48.3831	1.26569e+18	6.06911e+18
47.9179	2.0975	452.89	0.01009			45.5739	-2.10098	47.4143	-6.56978			47.9179	1.2722e+18	6.14867e+18
47.4527	2.10829	453.396	0.01001			45.1315	-2.11044	46.9539	-6.625			47.4527	1.27874e+18	6.22928e+18
46.9875	2.11913	453.901	0.00993			44.689	-2.11994	46.4936	-6.68068			46.9875	1.28532e+18	6.31094e+18
46.5222	2.13003	454.406	0.00985			44.2465	-2.12949	46.0333	-6.73683			46.5222	1.29193e+18	6.39367e+18
46.057	2.14099	454.912	0.00977			43.8041	-2.13907	45.5729	-6.79346			46.057	1.29858e+18	6.47748e+18
45.5918	2.152	455.417	0.0097			43.3616	-2.14871	45.1126	-6.85055			45.5918	1.30526e+18	6.56239e+18
45.1266	2.16307	455.923	0.00962			42.9191	-2.15838	44.6523	-6.90813			45.1266	1.31197e+18	6.64842e+18
44.6613	2.1742	456.428	0.00954			42.4767	-2.1681	44.1919	-6.96619			44.6613	1.31872e+18	6.73557e+18
44.1961	2.18538	456.934	0.00947			42.0342	-2.17786	43.7316	-7.02474			44.1961	1.3255e+18	6.82387e+18
43.7309	2.19662	457.439	0.00939			41.5917	-2.18766	43.2713	-7.08378			43.7309	1.33232e+18	6.91332e+18
43.2657	2.20792	457.945	0.00932			41.1493	-2.19751	42.8109	-7.14332			43.2657	1.33917e+18	7.00395e+18
42.8004	2.21927	458.45	0.00924			40.7068	-2.20741	42.3506	-7.20336			42.8004	1.34606e+18	7.09577e+18
42.3352	2.23069	458.956	0.00917			40.2643	-2.21734	41.8903	-7.2639			42.3352	1.35298e+18	7.18878e+18
41.87	2.24216	459.461	0.0091			39.8219	-2.22733	41.4299	-7.32495			41.87	1.35994e+18	7.28302e+18
41.4048	2.2537	459.966	0.00902			39.3794	-2.23735	40.9696	-7.38652			41.4048	1.36694e+18	7.37849e+18
40.9396	2.26529	460.472	0.00895			38.9369	-2.24743	40.5093	-7.4486			40.9396	1.37397e+18	7.47522e+18
40.4743	2.27694	460.977	0.00888			38.4945	-2.25754	40.049	-7.51121			40.4743	1.38103e+18	7.57321e+18
40.0091	2.28865	461.483	0.00881			38.052	-2.26771	39.5886	-7.57434			40.0091	1.38814e+18	7.67249e+18
39.5439	2.30042	461.988	0.00874			37.6095	-2.27792	39.1283	-7.638			39.5439	1.39528e+18	7.77307e+18
39.0787	2.31225	462.494	0.00867			37.1671	-2.28817	38.668	-7.70219			39.0787	1.40245e+18	7.87496e+18
38.6135	2.32415	462.999	0.0086			36.7246	-2.29848	38.2076	-7.76693			38.6135	1.40967e+18	7.9782e+18
38.1482	2.3361	463.505	0.00853			36.2822	-2.30882	37.7473	-7.83221			38.1482	1.41692e+18	8.08278e+18
37.683	2.34812	464.01	0.00846			35.8397	-2.31922	37.287	-7.89804			37.683	1.42421e+18	8.18874e+18
37.2178	2.3602	464.516	0.0084			35.3972	-2.32966	36.8266	-7.96442			37.2178	1.43153e+18	8.29608e+18
36.7526	2.37234	465.021	0.00833			34.9548	-2.34015	36.3663	-8.03136			36.7526	1.4389e+18	8.40484e+18
36.2873	2.38454	465.526	0.00826			34.5123	-2.35068	35.906	-8.09886			36.2873	1.4463e+18	8.51502e+18
35.8221	2.3968	466.032	0.0082			34.0698	-2.36127	35.4456	-8.16693			35.8221	1.45374e+18	8.62664e+18
35.3569	2.40913	466.537	0.00813			33.6274	-2.3719	34.9853	-8.23557			35.3569	1.46121e+18	8.73973e+18
34.8917	2.42152	467.043	0.00807			33.1849	-2.38258	34.525	-8.30479			34.8917	1.46873e+18	8.85429e+18
34.4265	2.43398	467.548	0.008			32.7424	-2.3933	34.0646	-8.37459			34.4265	1.47628e+18	8.97036e+18
33.9612	2.4465	--	--			32.3	-2.40408	33.6043	-8.44497			33.9612	1.48388e+18	9.08796e+18
33.496	2.45908	--	--			31.8575	-2.4149	33.144	-8.51595			33.496	1.49151e+18	9.20709e+18
33.0308	2.47173	--	--			31.415	-2.42577	32.6836	-8.58753			33.0308	1.49918e+18	9.32779e+18
32.5656	2.48444	--	--			30.9726	-2.43669	32.2233	-8.6597			32.5656	1.50689e+18	9.45006e+18
32.1003	2.49722	--	--			30.5301	-2.44766	31.763	-8.73249			32.1003	1.51464e+18	9.57394e+18
31.6351	2.51007	--	--			30.0876	-2.45868	31.3026	-8.80588			31.6351	1.52243e+18	9.69945e+18
31.1699	2.52298	--	--			29.6452	-2.46975	30.8423	-8.87989			31.1699	1.53026e+18	9.8266e+18
30.7047	2.53595	--	--			29.2027	-2.48087	30.382	-8.95453			30.7047	1.53813e+18	9.95542e+18
30.2395	2.549	--	--			28.7602	-2.49204	29.9216	-9.02979			30.2395	1.54605e+18	1.00859e+19
29.7742	2.56211	--	--			28.3178	-2.50326	29.4613	-9.10568			29.7742	1.554e+18	1.02181e+19
29.309	2.57529	--	--			27.8753	-2.51453	29.001	-9.18221			29.309	1.56199e+18	1.03521e+19
28.8438	2.58853	--	--			27.4328	-2.52585	28.5406	-9.25939			28.8438	1.57003e+18	1.04878e+19
28.3786	2.60185	--	--			26.9904	-2.53722	28.0803	-9.33721			28.3786	1.5781e+18	1.06253e+19
27.9133	2.61523	--	--			26.5479	-2.54865	27.62	-9.41569			27.9133	1.58622e+18	1.07646e+19
27.4481	2.62868	--	--			26.1055	-2.56012	27.1596	-9.49483			27.4481	1.59438e+18	1.09057e+19
26.9829	2.6422	--	--			25.663	-2.57165	26.6993	-9.57463			26.9829	1.60258e+18	1.10486e+19
26.5177	2.65579	--	--			25.2205	-2.58323	26.239	-9.6551			26.5177	1.61082e+18	1.11935e+19
26.0525	2.66945	--	--			24.7781	-2.59486	25.7786	-9.73625			26.0525	1.61911e+18	1.13402e+19
25.5872	2.68318	--	--			24.3356	-2.60654	25.3183	-9.81808			25.5872	1.62743e+18	1.14889e+19
25.122	2.69698	--	--			23.8931	-2.61827	24.858	-9.9006			25.122	1.6358e+18	1.16395e+19
24.6568	2.71086	--	--			23.4507	-2.63006	24.3976	-9.98382			24.6568	1.64422e+18	1.17921e+19
24.1916	2.7248	--	--			23.0082	-2.6419	23.9373	-10.0677			24.1916	1.65268e+18	1.19466e+19
23.7263	2.73881	--	--			22.5657	-2.6538	23.477	-10.1523			23.7263	1.66118e+18	1.21032e+19
23.2611	2.7529	--	--			22.1233	-2.66574	23.0166	-10.2377			23.2611	1.66972e+18	1.22619e+19
22.7959	2.76706	--	--			21.6808	-2.67775	22.5563	-10.3237			22.7959	1.67831e+18	1.24226e+19
22.3307	2.78129	--	--			21.2383	-2.6898	22.096	-10.4105			22.3307	1.68694e+18	1.25855e+19
21.8654	2.7956	--	--			20.7959	-2.70191	21.6356	-10.498			21.8654	1.69562e+18	1.27505e+19
21.4002	2.80998	--	--			20.3534	-2.71407	21.1753	-10.5862			21.4002	1.70434e+18	1.29176e+19
20.935	2.82443	--	--			19.9109	-2.72629	20.715	-10.6752			20.935	1.71311e+18	1.3087e+19
20.4698	2.83896	--	--			19.4685	-2.73857	20.2546	-10.7649			20.4698	1.72192e+18	1.32585e+19
20.0046	2.85356	--	--			19.026	-2.7509	19.7943	-10.8554			20.0046	1.73077e+18	1.34323e+19
19.5393	2.86824	--	--			18.5835	-2.76328	19.334	-10.9466			19.5393	1.73968e+18	1.36084e+19
19.0741	2.88299	--	--			18.1411	-2.77572	18.8737	-11.0386			19.0741	1.74863e+18	1.37868e+19
18.6089	2.89782	--	--			17.6986	-2.78822	18.4133	-11.1314			18.6089	1.75762e+18	1.39675e+19
18.1437	2.91273	--	--			17.2562	-2.80077	17.953	-11.225			18.1437	1.76666e+18	1.41506e+19
17.6785	2.92771	--	--			16.8137	-2.81338	17.4927	-11.3193			17.6785	1.77575e+18	1.43361e+19
17.2132	2.94277	--	--			16.3712	-2.82605	17.0323	-11.4145			17.2132	1.78488e+18	1.45241e+19
16.748	2.9579	--	--			15.9288	-2.83877	16.572	-11.5104			16.748	1.79406e+18	1.47145e+19
16.2828	2.97312	--	--			15.4863	-2.85155	16.1117	-11.6071			16.2828	1.80329e+18	1.49073e+19
15.8176	2.98841	--	--			15.0438	-2.86439	15.6513	-11.7047			15.8176	1.81256e+18	1.51028e+19
15.3523	3.00378	--	--			14.6014	-2.87729	15.191	-11.8031			15.3523	1.82189e+18	1.53007e+19
14.8871	3.01923	--	--			14.1589	-2.89024	14.7307	-11.9023			14.8871	1.83126e+18	1.55013e+19
14.4219	3.03476	--	--			13.7164	-2.90325	14.2703	-12.0023			14.4219	1.84068e+18	1.57045e+19
13.9567	3.05037	--	--			13.274	-2.91632	13.81	-12.1032			13.9567	1.85014e+18	1.59104e+19
13.4915	3.06606	--	--			12.8315	-2.92945	13.3497	-12.2049			13.4915	1.85966e+18	1.6119e+19
13.0262	3.08183	--	--			12.389	-2.94264	12.8893	-12.3075			13.0262	1.86923e+18	1.63303e+19
12.561	3.09768	--	--			11.9466	-2.95589	12.429	-12.4109			12.561	1.87884e+18	1.65443e+19
12.0958	3.11362	--	--			11.5041	-2.9692	11.9687	-12.5152			12.0958	1.8885e+18	1.67612e+19
11.6306	3.12963	--	--			11.0616	-2.98257	11.5083	-12.6204			11.6306	1.89822e+18	1.69809e+19
11.1653	3.14573	--	--			10.6192	-2.99599	11.048	-12.7265			11.1653	1.90798e+18	1.72035e+19
10.7001	3.16191	--	--			10.1767	-3.00948	10.5877	-12.8335			10.7001	1.9178e+18	1.74291e+19
10.2349	3.17817	--	--			9.73424	-3.02303	10.1273	-12.9413			10.2349	1.92766e+18	1.76575e+19
9.76967	3.19452	--	--			9.29177	-3.03664	9.66699	-13.0501			9.76967	1.93758e+18	1.7889e+19
9.30445	3.21095	--	--			8.84931	-3.05031	9.20666	-13.1598			9.30445	1.94754e+18	1.81235e+19
8.83922	3.22747	--	--			8.40684	-3.06405	8.74632	-13.2704			8.83922	1.95756e+18	1.83611e+19
8.374	3.24407	--	--			7.96437	-3.07784	8.28599	-13.3819			8.374	1.96763e+18	1.86018e+19
7.90878	3.26075	--	--			7.52191	-3.0917	7.82566	-13.4944			7.90878	1.97775e+18	1.88457e+19
7.44356	3.27752	--	--			7.07944	-3.10562	7.36533	-13.6078			7.44356	1.98792e+18	1.90927e+19
6.97833	3.29438	--	--			6.63698	-3.1196	6.90499	-13.7222			6.97833	1.99815e+18	1.9343e+19
6.51311	3.31133	--	--			6.19451	-3.13364	6.44466	-13.8375			6.51311	2.00842e+18	1.95966e+19
6.04789	3.32836	--	--			5.75205	-3.14775	5.98433	-13.9538			6.04789	2.01875e+18	1.98534e+19
5.58267	3.34548	--	--			5.30958	-3.16192	5.52399	-14.0711			5.58267	2.02914e+18	2.01137e+19
5.11745	3.36269	--	--			4.86712	-3.17616	5.06366	-14.1894			5.11745	2.03957e+18	2.03774e+19
4.65222	3.37998	--	--			4.42465	-3.19046	4.60333	-14.3086			4.65222	2.05006e+18	2.06445e+19
4.187	3.39737	--	--			3.98219	-3.20482	4.143	-14.4289			4.187	2.06061e+18	2.09151e+19
3.72178	3.41484	--	--			3.53972	-3.21925	3.68266	-14.5502			3.72178	2.07121e+18	2.11893e+19
3.25656	3.43241	--	--			3.09726	-3.23374	3.22233	-14.6724			3.25656	2.08186e+18	2.14671e+19
2.79133	3.45006	--	--			2.65479	-3.2483	2.762	-14.7958			2.79133	2.09257e+18	2.17485e+19
2.32611	3.46781	--	--			2.21233	-3.26293	2.30166	-14.9201			2.32611	2.10333e+18	2.20336e+19
1.86089	3.48564	--	--			1.76986	-3.27762	1.84133	-15.0455			1.86089	2.11415e+18	2.23224e+19
1.39567	3.50357	--	--			1.3274	-3.29237	1.381	-15.172			1.39567	2.12503e+18	2.2615e+19
0.93044	3.52159	--	--			0.88493	-3.3072	0.92067	-15.2995			0.93044	2.13596e+18	2.29115e+19
0.46522	3.53971	--	--			0.44247	-3.32209	0.46033	-15.4281
0	3.54879	--	--			0	-3.32955	0	-15.4926

## Sheet: S9
S9
CPD[mV]	Percent[%]	CPD[mV]	Percent[%]	CPD[mV]	Fitting
145.571	0.01662	145.571	0.01662	145.571	-0.01286
145.644	0			145.865	-0.00917
145.718	0			146.159	-0.00501
145.791	0			146.398	-0.00126
145.865	0.01662	145.865	0.01662	146.435	-0.000632783
145.938	0			146.473	-6.03808e-07
146.012	0			146.51	0.000640835
146.085	0			146.548	0.00129
146.159	0.01662	146.159	0.01662	146.586	0.00195
146.232	0			146.623	0.00262
146.306	0			146.661	0.0033
146.379	0			146.698	0.00399
146.452	0			146.736	0.00469
146.526	0			146.773	0.0054
146.599	0			146.811	0.00612
146.673	0			146.82	0.00629
146.746	0			146.849	0.00685
146.82	0.01662	146.82	0.01662	146.886	0.00759
146.893	0			146.924	0.00834
146.967	0			146.961	0.0091
147.04	0			146.999	0.00987
147.114	0			147.036	0.01066
147.187	0			147.074	0.01145
147.261	0			147.112	0.01226
147.334	0			147.149	0.01307
147.407	0			147.187	0.0139
147.481	0			147.224	0.01474
147.554	0			147.262	0.01559
147.628	0			147.299	0.01645
147.701	0			147.337	0.01733
147.775	0			147.375	0.01821
147.848	0			147.412	0.01911
147.922	0			147.45	0.02002
147.995	0.04987	147.995	0.04987	147.487	0.02095
148.069	0			147.525	0.02188
148.142	0			147.562	0.02283
148.215	0			147.6	0.02379
148.289	0.08311	148.289	0.08311	147.638	0.02477
148.362	0			147.675	0.02575
148.436	0			147.713	0.02675
148.509	0			147.75	0.02777
148.583	0			147.788	0.02879
148.656	0.09973	148.656	0.09973	147.825	0.02983
148.73	0			147.863	0.03089
148.803	0			147.901	0.03196
148.877	0			147.938	0.03304
148.95	0.08311	148.95	0.08311	147.976	0.03414
149.024	0			147.995	0.0347
149.097	0			148.013	0.03525
149.171	0			148.051	0.03637
149.244	0.03324	149.244	0.03324	148.089	0.03751
149.317	0			148.126	0.03867
149.391	0			148.164	0.03984
149.464	0			148.201	0.04102
149.538	0.1496	149.538	0.1496	148.239	0.04222
149.611	0			148.276	0.04343
149.685	0			148.289	0.04385
149.758	0			148.314	0.04466
149.832	0.03324	149.832	0.03324	148.352	0.04591
149.905	0			148.389	0.04717
149.978	0			148.427	0.04845
150.052	0			148.464	0.04974
150.125	0.16622	150.125	0.16622	148.502	0.05105
150.199	0			148.539	0.05238
150.272	0			148.577	0.05372
150.346	0			148.615	0.05508
150.419	0.19947	150.419	0.19947	148.652	0.05646
150.493	0			148.656	0.05661
150.566	0			148.69	0.05785
150.64	0			148.727	0.05926
150.713	0			148.765	0.06068
150.787	0.19947	150.787	0.19947	148.802	0.06213
150.86	0			148.84	0.06359
150.934	0			148.878	0.06507
151.007	0			148.915	0.06657
151.08	0.18285	151.08	0.18285	148.95	0.06798
151.154	0			148.953	0.06808
151.227	0			148.99	0.06962
151.301	0			149.028	0.07117
151.374	0.28258	151.374	0.28258	149.065	0.07274
151.448	0			149.103	0.07433
151.521	0			149.141	0.07594
151.595	0			149.178	0.07756
151.668	0.34907	151.668	0.34907	149.216	0.07921
151.742	0			149.244	0.08045
151.815	0			149.253	0.08087
151.888	0			149.291	0.08256
151.962	0.31582	151.962	0.31582	149.328	0.08426
152.035	0			149.366	0.08598
152.109	0			149.404	0.08773
152.182	0			149.441	0.08949
152.256	0.26596	152.256	0.26596	149.479	0.09127
152.329	0			149.516	0.09308
152.403	0			149.538	0.09412
152.476	0			149.554	0.0949
152.55	0			149.591	0.09675
152.623	0.4488	152.623	0.4488	149.629	0.09861
152.696	0			149.667	0.1005
152.77	0			149.704	0.10241
152.843	0			149.742	0.10433
152.917	0.26596	152.917	0.26596	149.779	0.10628
152.99	0			149.817	0.10826
153.064	0			149.832	0.10903
153.137	0			149.855	0.11025
153.211	0.4488	153.211	0.4488	149.892	0.11227
153.284	0			149.93	0.1143
153.358	0			149.967	0.11636
153.431	0			150.005	0.11844
153.505	0.36569	153.505	0.36569	150.042	0.12055
153.578	0			150.08	0.12267
153.651	0			150.118	0.12482
153.725	0			150.125	0.12528
153.798	0.58178	153.798	0.58178	150.155	0.127
153.872	0			150.193	0.12919
153.945	0			150.23	0.13141
154.019	0			150.268	0.13365
154.092	0.4488	154.092	0.4488	150.305	0.13592
154.166	0			150.343	0.13821
154.239	0			150.381	0.14052
154.313	0			150.418	0.14286
154.386	0.56516	154.386	0.56516	150.419	0.14293
154.459	0			150.456	0.14522
154.533	0			150.493	0.14761
154.606	0			150.531	0.15002
154.68	0			150.568	0.15245
154.753	0.46543	154.753	0.46543	150.606	0.15491
154.827	0			150.644	0.1574
154.9	0			150.681	0.15991
154.974	0			150.719	0.16244
155.047	0.41556	155.047	0.41556	150.756	0.165
155.121	0			150.787	0.16708
155.194	0			150.794	0.16759
155.268	0			150.831	0.1702
155.341	0.71476	155.341	0.71476	150.869	0.17284
155.414	0			150.907	0.1755
155.488	0			150.944	0.17819
155.561	0			150.982	0.1809
155.635	0.48205	155.635	0.48205	151.019	0.18364
155.708	0			151.057	0.18641
155.782	0			151.08	0.18815
155.855	0			151.094	0.18921
155.929	0.63165	155.929	0.63165	151.132	0.19203
156.002	0			151.17	0.19487
156.076	0			151.207	0.19775
156.149	0			151.245	0.20065
156.222	0.94747	156.222	0.94747	151.282	0.20358
156.296	0			151.32	0.20654
156.369	0			151.358	0.20952
156.443	0			151.374	0.21085
156.516	0			151.395	0.21253
156.59	0.98072	156.59	0.98072	151.433	0.21557
156.663	0			151.47	0.21864
156.737	0			151.508	0.22173
156.81	0			151.545	0.22486
156.884	0.69814	156.884	0.69814	151.583	0.22801
156.957	0			151.621	0.23119
157.03	0			151.658	0.2344
157.104	0			151.668	0.23525
157.177	1.06383	157.177	1.06383	151.696	0.23763
157.251	0			151.733	0.2409
157.324	0			151.771	0.24419
157.398	0			151.808	0.24752
157.471	1.1137	157.471	1.1137	151.846	0.25087
157.545	0			151.884	0.25425
157.618	0			151.921	0.25766
157.692	0			151.959	0.2611
157.765	1.18019	157.765	1.18019	151.962	0.26139
157.839	0			151.996	0.26457
157.912	0			152.034	0.26807
157.986	0			152.071	0.2716
158.059	0.98072	158.059	0.98072	152.109	0.27515
158.132	0			152.147	0.27874
158.206	0			152.184	0.28236
158.279	0			152.222	0.28601
158.353	1.37965	158.353	1.37965	152.256	0.28933
158.426	0			152.259	0.28968
158.5	0			152.297	0.29339
158.573	0			152.334	0.29713
158.647	0			152.372	0.3009
158.72	1.49601	158.72	1.49601	152.41	0.3047
158.793	0			152.447	0.30853
158.867	0			152.485	0.31238
158.94	0			152.522	0.31627
159.014	1.32979	159.014	1.32979	152.56	0.3202
159.087	0			152.597	0.32415
159.161	0			152.623	0.32685
159.234	0			152.635	0.32813
159.308	1.44614	159.308	1.44614	152.673	0.33214
159.381	0			152.71	0.33619
159.455	0			152.748	0.34026
159.528	0			152.785	0.34437
159.602	1.59575	159.602	1.59575	152.823	0.3485
159.675	0			152.861	0.35267
159.749	0			152.898	0.35687
159.822	0			152.917	0.35898
159.895	1.23005	159.895	1.23005	152.936	0.3611
159.969	0			152.973	0.36536
160.042	0			153.011	0.36965
160.116	0			153.048	0.37398
160.189	1.84508	160.189	1.84508	153.086	0.37833
160.263	0			153.124	0.38272
160.336	0			153.161	0.38713
160.41	0			153.199	0.39158
160.483	0			153.211	0.39301
160.556	1.5625	160.556	1.5625	153.236	0.39606
160.63	0			153.274	0.40058
160.703	0			153.311	0.40512
160.777	0			153.349	0.40969
160.85	1.79521	160.85	1.79521	153.387	0.4143
160.924	0			153.424	0.41894
160.997	0			153.462	0.4236
161.071	0			153.499	0.4283
161.144	1.77859	161.144	1.77859	153.505	0.42896
161.218	0			153.537	0.43304
161.291	0			153.574	0.4378
161.365	0			153.612	0.44259
161.438	2.04455	161.438	2.04455	153.65	0.44742
161.512	0			153.687	0.45227
161.585	0			153.725	0.45716
161.658	0			153.762	0.46208
161.732	2.06117	161.732	2.06117	153.798	0.46684
161.805	0			153.8	0.46703
161.879	0			153.837	0.47201
161.952	0			153.875	0.47702
162.026	2.21077	162.026	2.21077	153.913	0.48207
162.099	0			153.95	0.48714
162.173	0			153.988	0.49225
162.246	0			154.025	0.49738
162.32	1.87833	162.32	1.87833	154.063	0.50255
162.393	0			154.092	0.5066
162.466	0			154.1	0.50775
162.54	0			154.138	0.51298
162.613	0			154.176	0.51824
162.687	1.92819	162.687	1.92819	154.213	0.52353
162.76	0			154.251	0.52885
162.834	0			154.288	0.5342
162.907	0			154.326	0.53958
162.981	1.99468	162.981	1.99468	154.363	0.54499
163.054	0			154.386	0.54824
163.128	0			154.401	0.55043
163.201	0			154.439	0.5559
163.274	1.94481	163.274	1.94481	154.476	0.5614
163.348	0			154.514	0.56693
163.421	0			154.551	0.5725
163.495	0			154.589	0.57809
163.568	1.89495	163.568	1.89495	154.627	0.58371
163.642	0			154.664	0.58935
163.715	0			154.702	0.59503
163.789	0			154.739	0.60074
163.862	1.84508	163.862	1.84508	154.753	0.60288
163.936	0			154.777	0.60648
164.009	0			154.814	0.61224
164.083	0			154.852	0.61803
164.156	2.0113	164.156	2.0113	154.89	0.62386
164.229	0			154.927	0.62971
164.303	0			154.965	0.63558
164.376	0			155.002	0.64149
164.45	0			155.04	0.64743
164.523	1.79521	164.523	1.79521	155.047	0.64857
164.597	0			155.077	0.65339
164.67	0			155.115	0.65938
164.744	0			155.153	0.66539
164.817	1.91157	164.817	1.91157	155.19	0.67144
164.891	0			155.228	0.67751
164.964	0			155.265	0.6836
165.037	0			155.303	0.68973
165.111	1.82846	165.111	1.82846	155.34	0.69588
165.184	0			155.341	0.69597
165.258	0			155.378	0.70206
165.331	0			155.416	0.70826
165.405	1.36303	165.405	1.36303	155.453	0.71449
165.478	0			155.491	0.72074
165.552	0			155.528	0.72702
165.625	0			155.566	0.73332
165.699	1.97806	165.699	1.97806	155.603	0.73965
165.772	0			155.635	0.74494
165.845	0			155.641	0.746
165.919	0			155.679	0.75238
165.992	1.79521	165.992	1.79521	155.716	0.75878
166.066	0			155.754	0.7652
166.139	0			155.791	0.77165
166.213	0			155.829	0.77812
166.286	0			155.866	0.78462
166.36	1.69548	166.36	1.69548	155.904	0.79113
166.433	0			155.929	0.7954
166.507	0			155.942	0.79767
166.58	0			155.979	0.80424
166.654	1.64561	166.654	1.64561	156.017	0.81082
166.727	0			156.054	0.81742
166.8	0			156.092	0.82405
166.874	0			156.13	0.8307
166.947	1.7121	166.947	1.7121	156.167	0.83737
167.021	0			156.205	0.84405
167.094	0			156.222	0.84724
167.168	0			156.242	0.85076
167.241	1.84508	167.241	1.84508	156.28	0.85749
167.315	0			156.317	0.86424
167.388	0			156.355	0.871
167.462	0			156.393	0.87779
167.535	1.8617	167.535	1.8617	156.43	0.88459
167.608	0			156.468	0.89141
167.682	0			156.505	0.89825
167.755	0			156.543	0.90511
167.829	1.74535	167.829	1.74535	156.58	0.91198
167.902	0			156.59	0.9137
167.976	0			156.618	0.91887
168.049	0			156.656	0.92578
168.123	1.52926	168.123	1.52926	156.693	0.9327
168.196	0			156.731	0.93964
168.27	0			156.768	0.94659
168.343	0			156.806	0.95356
168.417	0			156.843	0.96054
168.49	1.34641	168.49	1.34641	156.881	0.96754
168.564	0			156.884	0.96802
168.637	0			156.919	0.97455
168.71	0			156.956	0.98157
168.784	1.77859	168.784	1.77859	156.994	0.98861
168.857	0			157.031	0.99566
168.931	0			157.069	1.00272
169.004	0			157.106	1.00979
169.078	1.76197	169.078	1.76197	157.144	1.01687
169.151	0			157.177	1.02317
169.225	0			157.182	1.02397
169.298	0			157.219	1.03107
169.371	1.61237	169.371	1.61237	157.471	1.07898
169.445	0			157.765	1.13518
169.518	0			158.059	1.19159
169.592	0			158.353	1.24798
169.665	1.64561	169.665	1.64561	158.72	1.31801
169.739	0			158.722	1.3184
169.812	0			158.76	1.32552
169.886	0			158.797	1.33263
169.959	1.39628	169.959	1.39628	158.835	1.33973
170.033	0			158.872	1.34682
170.106	0			158.91	1.35389
170.179	0			158.948	1.36095
170.253	0			158.985	1.368
170.327	1.34641	170.327	1.34641	159.014	1.37337
170.4	0			159.023	1.37503
170.473	0			159.06	1.38205
170.547	0			159.098	1.38905
170.62	1.36303	170.62	1.36303	159.135	1.39604
170.694	0			159.173	1.40302
170.767	0			159.211	1.40997
170.841	0			159.248	1.41691
170.914	1.06383	170.914	1.06383	159.286	1.42383
170.988	0			159.308	1.42786
171.061	0			159.323	1.43073
171.135	0			159.361	1.43762
171.208	1.03059	171.208	1.03059	159.399	1.44448
171.281	0			159.436	1.45132
171.355	0			159.474	1.45815
171.428	0			159.511	1.46495
171.502	1.24668	171.502	1.24668	159.549	1.47173
171.575	0			159.586	1.47849
171.649	0			159.602	1.48121
171.722	0			159.624	1.48522
171.796	1.2633	171.796	1.2633	159.662	1.49193
171.869	0			159.699	1.49862
171.942	0			159.737	1.50528
172.016	0			159.774	1.51192
172.089	0.89761	172.089	0.89761	159.812	1.51853
172.163	0			159.849	1.52511
172.236	0			159.887	1.53167
172.31	0			159.895	1.53313
172.383	0			159.925	1.5382
172.457	0.86436	172.457	0.86436	159.962	1.5447
172.53	0			160	1.55117
172.604	0			160.037	1.55762
172.677	0			160.075	1.56403
172.751	0.5984	172.751	0.5984	160.112	1.57042
172.824	0			160.15	1.57677
172.898	0			160.188	1.58309
172.971	0			160.189	1.58336
173.044	0.76463	173.044	0.76463	160.225	1.58938
173.118	0			160.263	1.59564
173.191	0			160.3	1.60186
173.265	0			160.338	1.60805
173.338	0.5984	173.338	0.5984	160.375	1.6142
173.412	0			160.413	1.62032
173.485	0			160.451	1.62641
173.559	0			160.488	1.63246
173.632	0.61503	173.632	0.61503	160.526	1.63847
173.706	0			160.556	1.64336
173.779	0			160.563	1.64444
173.852	0			160.601	1.65038
173.926	0.73138	173.926	0.73138	160.638	1.65628
173.999	0			160.676	1.66214
174.073	0			160.714	1.66796
174.146	0			160.751	1.67374
174.22	0			160.789	1.67948
174.293	0.63165	174.293	0.63165	160.826	1.68518
174.367	0			160.85	1.6888
174.44	0			160.864	1.69084
174.514	0			160.902	1.69645
174.587	0.38231	174.587	0.38231	160.939	1.70203
174.661	0			160.977	1.70756
174.734	0			161.014	1.71304
174.807	0			161.052	1.71848
174.881	0.41556	174.881	0.41556	161.089	1.72388
174.954	0			161.127	1.72923
175.028	0			161.144	1.73168
175.101	0			161.165	1.73454
175.175	0.39894	175.175	0.39894	161.202	1.7398
175.248	0			161.24	1.74502
175.322	0			161.277	1.75018
175.395	0			161.315	1.7553
175.469	0.38231	175.469	0.38231	161.352	1.76037
175.542	0			161.39	1.7654
175.615	0			161.428	1.77037
175.689	0			161.438	1.77174
175.762	0.24934	175.762	0.24934	161.465	1.77529
175.836	0			161.503	1.78017
175.909	0			161.54	1.78499
175.983	0			161.578	1.78976
176.056	0.24934	176.056	0.24934	161.615	1.79448
176.13	0			161.653	1.79915
176.203	0			161.691	1.80377
176.277	0			161.728	1.80833
176.35	0			161.732	1.80878
176.423	0.24934	176.423	0.24934	161.766	1.81284
176.497	0			161.803	1.81729
176.57	0			161.841	1.82169
176.644	0			161.878	1.82604
176.717	0.18285	176.717	0.18285	161.916	1.83033
176.791	0			161.954	1.83457
176.864	0			161.991	1.83875
176.938	0			162.026	1.84254
177.011	0.23271	177.011	0.23271	162.029	1.84287
177.085	0			162.066	1.84694
177.158	0			162.104	1.85095
177.232	0			162.141	1.8549
177.305	0.13298	177.305	0.13298	162.179	1.8588
177.379	0			162.217	1.86263
177.452	0			162.254	1.86641
177.525	0			162.292	1.87013
177.599	0.11636	177.599	0.11636	162.32	1.87283
177.672	0			162.329	1.87379
177.746	0			162.367	1.87738
177.819	0			162.405	1.88092
177.893	0.1496	177.893	0.1496	162.442	1.8844
177.966	0			162.48	1.88782
178.04	0			162.517	1.89117
178.113	0			162.555	1.89446
178.186	0			162.592	1.8977
178.26	0.1496	178.26	0.1496	162.63	1.90087
178.333	0			162.668	1.90397
178.407	0			162.687	1.90554
178.48	0			162.705	1.90702
178.554	0.16622	178.554	0.16622	162.743	1.91
178.627	0			162.78	1.91291
178.701	0			162.818	1.91577
178.774	0			162.855	1.91855
178.848	0.06649	178.848	0.06649	162.893	1.92128
178.921	0			162.931	1.92394
178.995	0			162.968	1.92653
179.068	0			162.981	1.92738
179.142	0.13298	179.142	0.13298	163.006	1.92906
179.215	0			163.043	1.93152
179.288	0			163.081	1.93392
179.362	0			163.118	1.93625
179.435	0.04987	179.435	0.04987	163.156	1.93852
179.509	0			163.194	1.94072
179.582	0			163.231	1.94285
179.656	0			163.269	1.94491
179.729	0.09973	179.729	0.09973	163.274	1.94523
179.803	0			163.306	1.94691
179.876	0			163.344	1.94884
179.95	0			163.381	1.95071
180.023	0.01662	180.023	0.01662	163.419	1.9525
180.096	0			163.457	1.95423
180.17	0			163.494	1.95589
180.243	0			163.532	1.95748
180.317	0			163.568	1.95896
180.39	0.04987	180.39	0.04987	163.569	1.959
180.464	0			163.607	1.96045
180.537	0			163.644	1.96184
180.611	0			163.682	1.96315
180.684	0.01662	180.684	0.01662	163.72	1.9644
180.758	0			163.757	1.96558
180.831	0			163.795	1.96668
180.905	0			163.832	1.96772
180.978	0.08311	180.978	0.08311	163.862	1.9685
181.051	0			163.87	1.96869
181.125	0			163.907	1.96959
181.198	0			163.945	1.97042
181.272	0.01662	181.272	0.01662	163.983	1.97118
181.345	0			164.02	1.97187
181.419	0			164.058	1.97249
181.492	0			164.095	1.97304
181.566	0.01662	181.566	0.01662	164.133	1.97352
181.639	0			164.156	1.97378
181.713	0			164.171	1.97393
181.786	0			164.208	1.97427
181.859	0.04987	181.859	0.04987	164.246	1.97454
181.933	0			164.283	1.97473
182.006	0			164.321	1.97486
182.08	0			164.358	1.97492
182.153	0			164.396	1.97491
182.227	0.01662	182.227	0.01662	164.434	1.97483
182.3	0			164.471	1.97467
182.374	0			164.509	1.97445
182.447	0			164.523	1.97434
182.521	0.01662	182.521	0.01662	164.546	1.97416
182.594	0			164.584	1.97379
182.667	0			164.621	1.97336
182.741	0			164.659	1.97285
182.814	0			164.697	1.97228
182.888	0			164.734	1.97163
182.961	0			164.772	1.97092
183.035	0			164.809	1.97014
183.108	0.01662	183.108	0.01662	164.817	1.96996
				164.847	1.96928
				164.884	1.96836
				164.922	1.96736
				164.96	1.9663
				164.997	1.96517
				165.035	1.96397
				165.072	1.9627
				165.11	1.96136
				165.111	1.96132
				165.147	1.95995
				165.185	1.95847
				165.223	1.95692
				165.26	1.95531
				165.298	1.95363
				165.335	1.95187
				165.373	1.95006
				165.405	1.94846
				165.41	1.94817
				165.448	1.94622
				165.486	1.94419
				165.523	1.9421
				165.561	1.93995
				165.598	1.93773
				165.636	1.93544
				165.673	1.93308
				165.699	1.93147
				165.711	1.93066
				165.749	1.92818
				165.786	1.92562
				165.824	1.92301
				165.861	1.92032
				165.899	1.91758
				165.937	1.91477
				165.974	1.91189
				165.992	1.91047
				166.012	1.90895
				166.049	1.90595
				166.087	1.90288
				166.124	1.89975
				166.162	1.89656
				166.2	1.89331
				166.237	1.88999
				166.275	1.88662
				166.312	1.88318
				166.35	1.87968
				166.36	1.87875
				166.387	1.87612
				166.425	1.8725
				166.463	1.86882
				166.5	1.86508
				166.538	1.86129
				166.575	1.85743
				166.613	1.85351
				166.65	1.84954
				166.654	1.84921
				166.688	1.84551
				166.726	1.84143
				166.763	1.83728
				166.801	1.83308
				166.838	1.82883
				166.876	1.82451
				166.913	1.82015
				166.947	1.81616
				166.951	1.81573
				166.989	1.81125
				167.026	1.80672
				167.064	1.80214
				167.101	1.79751
				167.139	1.79282
				167.177	1.78808
				167.214	1.78329
				167.241	1.7798
				167.252	1.77845
				167.289	1.77356
				167.327	1.76862
				167.364	1.76363
				167.402	1.75859
				167.44	1.7535
				167.477	1.74837
				167.515	1.74318
				167.535	1.74034
				167.552	1.73795
				167.59	1.73267
				167.627	1.72735
				167.665	1.72198
				167.703	1.71657
				167.74	1.71111
				167.778	1.70561
				167.815	1.70006
				167.829	1.69804
				167.853	1.69448
				167.89	1.68884
				167.928	1.68317
				167.966	1.67746
				168.003	1.6717
				168.041	1.66591
				168.078	1.66007
				168.116	1.6542
				168.123	1.65313
				168.153	1.64829
				168.191	1.64234
				168.229	1.63635
				168.266	1.63033
				168.304	1.62426
				168.341	1.61817
				168.379	1.61204
				168.416	1.60587
				168.454	1.59967
				168.49	1.5937
				168.492	1.59343
				168.529	1.58716
				168.567	1.58086
				168.604	1.57453
				168.642	1.56817
				168.679	1.56177
				168.717	1.55535
				168.755	1.54889
				168.784	1.54385
				168.792	1.54241
				168.83	1.5359
				168.867	1.52936
				168.905	1.52279
				168.943	1.5162
				168.98	1.50958
				169.018	1.50293
				169.055	1.49626
				169.078	1.49226
				169.093	1.48957
				169.13	1.48285
				169.168	1.4761
				169.206	1.46934
				169.243	1.46255
				169.281	1.45574
				169.318	1.44891
				169.356	1.44206
				169.371	1.4392
				169.393	1.43519
				169.431	1.4283
				169.469	1.42139
				169.506	1.41446
				169.544	1.40752
				169.581	1.40056
				169.619	1.39358
				169.656	1.38658
				169.665	1.38493
				169.694	1.37958
				169.732	1.37255
				169.769	1.36551
				169.807	1.35846
				169.844	1.35139
				169.882	1.34432
				169.919	1.33723
				169.957	1.33013
				169.959	1.32971
				169.995	1.32301
				170.032	1.31589
				170.327	1.2598
				170.62	1.20348
				170.914	1.14706
				171.208	1.09077
				171.498	1.03568
				171.502	1.03488
				171.535	1.02857
				171.573	1.02146
				171.61	1.01437
				171.648	1.0073
				171.685	1.00023
				171.723	0.99317
				171.761	0.98613
				171.796	0.97958
				171.798	0.97909
				171.836	0.97208
				171.873	0.96507
				171.911	0.95808
				171.948	0.9511
				171.986	0.94414
				172.024	0.93719
				172.061	0.93026
				172.089	0.92505
				172.099	0.92334
				172.136	0.91644
				172.174	0.90956
				172.212	0.90269
				172.249	0.89584
				172.287	0.88901
				172.324	0.88219
				172.362	0.87539
				172.399	0.86861
				172.437	0.86185
				172.457	0.85829
				172.475	0.85511
				172.512	0.84839
				172.55	0.84169
				172.587	0.83501
				172.625	0.82835
				172.662	0.82171
				172.7	0.81509
				172.738	0.80849
				172.751	0.80621
				172.775	0.80192
				172.813	0.79536
				172.85	0.78883
				172.888	0.78232
				172.925	0.77584
				172.963	0.76937
				173.001	0.76293
				173.038	0.75652
				173.044	0.75545
				173.076	0.75013
				173.113	0.74376
				173.151	0.73741
				173.188	0.73109
				173.226	0.7248
				173.264	0.71853
				173.301	0.71229
				173.338	0.70614
				173.339	0.70607
				173.376	0.69987
				173.414	0.69371
				173.451	0.68757
				173.489	0.68145
				173.527	0.67536
				173.564	0.6693
				173.602	0.66327
				173.632	0.65842
				173.639	0.65726
				173.677	0.65128
				173.715	0.64533
				173.752	0.6394
				173.79	0.63351
				173.827	0.62764
				173.865	0.6218
				173.902	0.61599
				173.926	0.61236
				173.94	0.6102
				173.978	0.60445
				174.015	0.59872
				174.053	0.59303
				174.09	0.58736
				174.128	0.58172
				174.165	0.57611
				174.203	0.57053
				174.241	0.56498
				174.278	0.55946
				174.293	0.55725
				174.316	0.55397
				174.353	0.54851
				174.391	0.54308
				174.428	0.53768
				174.466	0.53231
				174.504	0.52697
				174.541	0.52166
				174.579	0.51638
				174.587	0.51521
				174.616	0.51113
				174.654	0.50591
				174.691	0.50072
				174.729	0.49557
				174.767	0.49044
				174.804	0.48535
				174.842	0.48029
				174.879	0.47525
				174.881	0.47504
				174.917	0.47025
				174.954	0.46528
				174.992	0.46034
				175.03	0.45543
				175.067	0.45056
				175.105	0.44571
				175.142	0.4409
				175.175	0.43678
				175.18	0.43611
				175.218	0.43136
				175.255	0.42664
				175.293	0.42195
				175.33	0.4173
				175.368	0.41267
				175.405	0.40808
				175.443	0.40351
				175.469	0.40043
				175.481	0.39898
				175.518	0.39448
				175.556	0.39001
				175.593	0.38557
				175.631	0.38117
				175.668	0.37679
				175.706	0.37245
				175.744	0.36813
				175.762	0.36598
				175.781	0.36385
				175.819	0.3596
				175.856	0.35538
				175.894	0.3512
				175.931	0.34704
				175.969	0.34291
				176.007	0.33882
				176.044	0.33476
				176.056	0.33346
				176.082	0.33072
				176.119	0.32672
				176.157	0.32275
				176.194	0.31881
				176.232	0.3149
				176.27	0.31102
				176.307	0.30717
				176.345	0.30335
				176.382	0.29956
				176.42	0.29581
				176.423	0.29545
				176.457	0.29208
				176.495	0.28838
				176.533	0.28472
				176.57	0.28108
				176.608	0.27747
				176.645	0.2739
				176.683	0.27035
				176.717	0.26712
				176.72	0.26683
				176.758	0.26334
				176.796	0.25988
				176.833	0.25645
				176.871	0.25305
				176.908	0.24968
				176.946	0.24634
				176.984	0.24303
				177.011	0.2406
				177.021	0.23974
				177.059	0.23649
				177.096	0.23326
				177.134	0.23006
				177.171	0.22689
				177.209	0.22375
				177.247	0.22064
				177.284	0.21755
				177.305	0.21585
				177.322	0.2145
				177.359	0.21147
				177.397	0.20846
				177.434	0.20549
				177.472	0.20254
				177.51	0.19962
				177.547	0.19673
				177.585	0.19387
				177.599	0.1928
				177.622	0.19103
				177.66	0.18822
				177.697	0.18543
				177.735	0.18267
				177.773	0.17994
				177.81	0.17724
				177.848	0.17456
				177.885	0.1719
				177.893	0.17138
				177.923	0.16927
				177.96	0.16667
				177.998	0.1641
				178.036	0.16154
				178.073	0.15902
				178.111	0.15652
				178.148	0.15404
				178.186	0.15159
				178.223	0.14917
				178.26	0.14683
				178.261	0.14676
				178.299	0.14439
				178.336	0.14203
				178.374	0.1397
				178.411	0.1374
				178.449	0.13512
				178.487	0.13286
				178.524	0.13063
				178.554	0.12888
				178.562	0.12842
				178.599	0.12623
				178.637	0.12406
				178.674	0.12192
				178.712	0.1198
				178.75	0.11771
				178.787	0.11563
				178.825	0.11358
				178.848	0.11234
				178.862	0.11155
				178.9	0.10954
				178.937	0.10756
				178.975	0.10559
				179.013	0.10365
				179.05	0.10173
				179.088	0.09983
				179.125	0.09795
				179.142	0.09715
				179.163	0.09609
				179.2	0.09426
				179.238	0.09244
				179.276	0.09064
				179.313	0.08887
				179.351	0.08711
				179.388	0.08537
				179.426	0.08366
				179.435	0.08323
				179.463	0.08196
				179.501	0.08028
				179.539	0.07863
				179.576	0.07699
				179.614	0.07537
				179.651	0.07377
				179.689	0.07218
				179.726	0.07062
				179.729	0.07051
				179.764	0.06907
				179.802	0.06755
				179.839	0.06604
				179.877	0.06455
				179.914	0.06307
				179.952	0.06162
				179.989	0.06018
				180.023	0.05891
				180.027	0.05876
				180.065	0.05735
				180.102	0.05597
				180.14	0.0546
				180.177	0.05325
				180.215	0.05191
				180.253	0.05059
				180.29	0.04928
				180.328	0.048
				180.365	0.04672
				180.39	0.04589
				180.403	0.04547
				180.44	0.04423
				180.478	0.043
				180.516	0.04179
				180.553	0.0406
				180.591	0.03942
				180.628	0.03826
				180.666	0.03711
				180.684	0.03655
				180.703	0.03597
				180.741	0.03485
				180.779	0.03375
				180.816	0.03266
				180.854	0.03158
				180.891	0.03051
				180.929	0.02947
				180.966	0.02843
				180.978	0.02812
				181.004	0.02741
				181.042	0.0264
				181.079	0.0254
				181.117	0.02442
				181.154	0.02345
				181.192	0.02249
				181.229	0.02155
				181.267	0.02062
				181.272	0.0205
				181.305	0.0197
				181.342	0.01879
				181.38	0.0179
				181.417	0.01702
				181.455	0.01615
				181.492	0.01529
				181.53	0.01444
				181.566	0.01365
				181.568	0.01361
				181.605	0.01278
				181.643	0.01197
				181.68	0.01117
				181.718	0.01038
				181.756	0.0096
				181.793	0.00883
				181.831	0.00807
				181.859	0.0075
				181.868	0.00733
				181.906	0.00659
				181.943	0.00586
				181.981	0.00515
				182.019	0.00444
				182.056	0.00375
				182.094	0.00306
				182.131	0.00238
				182.169	0.00172
				182.206	0.00106
				182.227	0.000710106
				182.244	0.000413499
				182.282	-0.000224661
				182.319	-0.0008536
				182.357	-0.00147
				182.521	-0.00407
				183.108	-0.01212

## Sheet: S10
S10b
Distance(nm)	Elelctric field(kV/cm)
0.02482	76.817
0.10019	76.817
0.66462	76.827
0.90145	76.83
0.93812	76.831
1.2595	76.835
1.2648	76.835
1.3087	76.836
1.3423	76.836
2.1786	76.851
2.4057	76.854
3.126	76.867
3.2753	76.869
3.4114	76.871
3.5268	76.873
3.6413	76.876
4.0035	76.884
4.01	76.878
4.0106	76.878
4.2555	76.882
4.2647	76.882
4.3193	76.895
4.4224	76.872
5.3598	76.916
5.6349	76.929
5.696	76.932
6.5814	76.973
6.7512	76.981
7.2495	77.003
7.4695	77.014
7.7947	77.028
7.9124	77.034
8.0294	77.041
8.4804	77.076
8.5061	77.077
8.5502	77.08
8.7449	77.091
8.8815	77.1
9.0356	77.11
9.1783	77.119
9.3778	77.132
9.7616	77.157
10.155	77.182
10.386	77.2
10.532	77.21
11.165	77.257
11.215	77.268
11.242	77.27
11.247	77.27
11.365	77.28
11.476	77.288
11.729	77.316
11.87	77.33
12.007	77.333
12.347	77.365
12.62	77.391
12.773	77.405
12.942	77.421
13.072	77.434
13.738	77.497
14.056	77.527
14.518	77.57
14.63	77.587
14.765	77.6
14.814	77.608
14.864	77.614
14.978	77.622
15.132	77.639
15.237	77.651
15.607	77.694
16.106	77.751
16.117	77.752
16.219	77.763
16.65	77.819
16.687	77.823
16.83	77.841
17.05	77.868
17.352	77.906
17.468	77.92
17.884	77.975
18.049	77.997
18.162	78.013
18.212	78.02
18.237	78.024
18.263	78.028
18.677	78.086
18.906	78.118
18.942	78.124
19.154	78.153
19.597	78.218
19.689	78.232
19.783	78.246
19.812	78.251
19.896	78.263
20.441	78.353
20.466	78.357
20.83	78.416
20.842	78.418
21.14	78.468
21.213	78.48
21.359	78.496
21.809	78.569
22.112	78.618
22.193	78.631
22.303	78.649
22.568	78.693
22.659	78.708
22.788	78.729
23.032	78.77
23.133	78.786
23.139	78.787
23.225	78.801
23.427	78.834
23.652	78.875
23.679	78.88
23.8	78.906
23.963	78.94
24.12	78.973
24.203	78.991
24.228	78.996
24.336	79.016
24.621	79.072
24.893	79.127
25.114	79.171
25.187	79.186
25.245	79.198
25.248	79.198
25.384	79.226
25.423	79.234
25.743	79.298
26.134	79.377
26.146	79.379
26.195	79.393
26.324	79.418
26.794	79.514
27.001	79.557
27.12	79.582
27.254	79.609
27.287	79.613
27.409	79.639
27.565	79.674
27.785	79.722
28.099	79.786
28.694	79.923
28.695	79.923
28.698	79.924
28.941	79.978
29	79.993
29.071	80.009
29.154	80.029
29.164	80.031
29.276	80.058
29.555	80.124
29.597	80.134
29.878	80.201
29.984	80.229
30.115	80.258
30.129	80.261
30.432	80.341
30.611	80.385
30.845	80.444
31.026	80.488
31.185	80.529
31.464	80.601
31.467	80.602
31.583	80.632
31.989	80.736
32.111	80.767
32.25	80.804
32.501	80.871
32.721	80.93
32.755	80.939
32.794	80.949
32.9	80.976
32.983	80.998
33.119	81.036
33.355	81.102
33.471	81.135
33.676	81.193
33.806	81.229
33.923	81.263
34.146	81.325
34.349	81.386
34.828	81.531
34.881	81.547
34.899	81.552
34.907	81.555
34.94	81.565
35.055	81.599
35.261	81.661
35.584	81.759
35.856	81.838
35.913	81.857
36.144	81.93
36.411	82.005
36.468	82.024
36.569	82.056
36.653	82.084
36.706	82.101
36.721	82.106
36.865	82.153
36.881	82.157
37.554	82.381
37.57	82.387
37.574	82.388
37.576	82.389
38.024	82.538
38.101	82.564
38.538	82.71
38.605	82.734
38.875	82.829
39.215	82.948
39.331	82.988
39.378	83.005
39.479	83.042
39.502	83.05
39.555	83.07
39.849	83.177
40.002	83.235
40.129	83.281
40.163	83.293
40.251	83.325
40.421	83.386
40.446	83.395
40.559	83.436
40.663	83.473
40.686	83.482
40.822	83.528
41.258	83.695
41.312	83.716
41.6	83.826
41.64	83.841
42.462	84.171
42.535	84.2
42.582	84.219
42.584	84.23
42.615	84.243
42.638	84.251
42.667	84.263
42.719	84.283
43.492	84.585
43.734	84.676
44.074	84.821
44.304	84.918
44.663	85.071
44.726	85.097
44.752	85.108
44.872	85.162
45.431	85.404
45.573	85.471
45.978	85.655
45.986	85.658
46.086	85.704
46.343	85.823
46.667	85.981
46.719	86.006
46.873	86.081
47.309	86.294
47.405	86.321
47.979	86.606
47.984	86.609
48.467	86.849
48.497	86.864
48.498	86.865
48.881	87.056
49.168	87.201
49.196	87.215
49.554	87.394
49.633	87.434
49.715	87.481
50.024	87.646
50.223	87.753
50.411	87.854
50.483	87.892
50.726	88.035
51.14	88.264
51.141	88.265
51.288	88.347
51.424	88.424
51.495	88.464
51.564	88.503
51.895	88.69
52.016	88.76
52.044	88.769
52.176	88.849
52.531	89.076
52.641	89.138
52.659	89.148
52.7	89.171
52.735	89.19
52.798	89.226
52.809	89.232
52.956	89.309
53.595	89.671
53.636	89.696
54.044	89.942
54.06	89.952
54.063	89.953
54.413	90.165
54.698	90.352
54.94	90.502
55.467	90.841
55.492	90.857
55.588	90.919
55.761	91.03
55.947	91.15
55.988	91.176
56.466	91.497
56.618	91.602
56.722	91.662
56.968	91.839
57.205	92.008
57.329	92.098
57.59	92.285
57.826	92.454
57.937	92.534
58.01	92.573
58.493	92.924
58.546	92.963
58.735	93.1
58.977	93.277
59.311	93.544
59.337	93.565
59.76	93.873
59.986	94.055
60.508	94.477
60.514	94.481
60.835	94.741
61.006	94.879
61.051	94.916
61.62	95.377
61.686	95.425
62.01	95.694
62.382	96.024
62.62	96.234
62.945	96.52
63.091	96.65
63.254	96.794
63.451	96.968
64.152	97.588
64.181	97.614
64.194	97.625
64.221	97.649
64.498	97.894
64.713	98.157
64.823	98.258
65.451	98.896
65.548	98.979
65.66	99.081
65.926	99.363
66.098	99.536
66.142	99.504
66.4	99.741
66.683	100.05
66.838	100.22
67.086	100.49
67.563	101.01
67.745	101.21
68.194	101.7
68.206	101.71
68.228	101.74
68.807	102.36
69.28	102.91
69.281	102.91
69.508	103.18
69.6	103.29
69.619	103.31
69.905	103.65
70.004	103.76
70.1	103.86
70.264	104.06
70.326	104.13
70.422	104.25
70.438	104.32
70.451	104.33
70.638	104.53
70.826	104.77
70.859	104.81
71.371	105.46
71.383	105.47
71.463	105.57
71.985	106.23
72.125	106.39
72.153	106.42
72.324	106.64
72.664	107.07
72.753	107.35
72.944	107.52
73.079	107.7
73.309	108.09
73.329	108.08
73.714	108.63
73.846	108.82
73.861	108.85
73.992	109.03
74.11	109.2
74.223	109.37
74.3	109.48
74.349	109.55
74.469	109.72
74.84	110.26
74.886	110.31
74.945	110.41
75.576	111.41
75.608	111.46
75.664	111.55
75.825	111.81
75.879	111.89
76.297	112.56
76.321	112.6
76.737	113.32
76.752	113.35
77.015	113.78
77.476	114.55
77.635	114.82
77.795	115.12
77.923	115.39
78.168	115.83
78.838	117.03
79.187	117.66
79.217	117.72
79.461	118.16
80.131	119.37
80.494	120.03
80.579	120.19
80.754	120.65
80.997	121.12
81.026	121.44
81.176	121.69
81.585	122.39
81.707	122.63
82.212	123.83
82.26	123.93
82.92	125.41
83.061	125.73
83.468	126.65
83.531	126.79
84.197	128.3
84.416	128.8
84.738	129.53
84.801	129.68
85.066	130.76
85.567	131.84
85.852	132.59
85.989	132.94
86.564	134.4
86.91	135.3
87.13	135.87
87.264	136.22
87.83	137.7
88.253	138.82
88.418	139.26
88.539	139.58
88.761	140.29
88.794	140.9
88.839	141
89.337	142.15
90.185	144.31
90.206	144.36
90.398	144.94
90.402	144.95
90.56	145.37
91.552	148.52
91.613	148.71
91.705	149.01
91.735	149.1
91.773	149.23
92.887	152.86
92.984	153.18
93.008	153.26
93.051	153.47
93.054	153.48
93.056	153.49
93.067	153.55
93.287	154.03
93.665	154.88
94.112	155.9
94.195	156.1
94.222	156.14
94.391	156.57
94.437	156.68
94.448	156.71
94.855	157.77
94.981	158.11
95.001	158.11
95.038	158.22
95.049	158.25
95.138	158.52
95.31	159.06
95.395	159.33
95.418	159.4
95.492	159.64
95.719	159.77
95.889	160.1
96.06	160.44
96.092	160.51
96.355	161.06
96.38	161.12
96.566	161.53
96.872	162.23
97.069	162.69
97.176	162.24
97.278	161.77
97.346	161.8
97.402	161.84
97.777	162.08
98.026	162.25
98.529	162.73
98.545	162.65
98.574	162.64
98.634	162.6
98.896	162.48
98.983	162.45
99.233	162.36
99.242	162.36
99.841	162.66
100.07	162.64
100.24	161.93
100.8	161.35
100.82	161.33
101.07	160.94
101.31	159.97
101.49	159.29
101.53	159.12
101.57	158.98
101.98	158.36
102.04	158.01
102.24	157.61
102.29	157.52
102.32	157.46
102.57	157.01
102.67	156.83
103.05	156.16
103.09	155.36
103.1	154.78
103.48	152.5
103.64	151.99
104.03	150.78
104.39	149.71
104.74	148.86
104.74	148.86
104.99	147.86
105.68	145.26
105.68	145.25
105.92	144.35
105.97	144.19
105.98	143.6
106.47	141.07
106.68	139.99
107.08	137.92
107.09	137.88
107.12	137.67
107.12	137.63
107.13	138.37
107.15	138.28
108.25	132.99
108.59	131.42
108.62	131.27
108.62	131.25
109.41	127.64
110	124.97
110.05	124.72
110.1	124.5
111.38	117.84
111.38	118.91
111.39	118.87
111.39	118.28
111.6	117.53
111.63	117.36
111.63	117.36
112.88	112.89
113.06	112.22
113.19	111.77
113.23	111.64
114.15	108.36
114.74	106.31
114.75	106.28
114.83	105.87
115.91	101.48
115.98	101.17
116.98	98.648
117.48	96.804
117.65	96.308
117.68	96.221
117.72	96.107
118.33	93.283
119.64	90.185
119.71	90.014
119.85	89.781
120.52	88.105
121.19	86.415
121.43	85.819
121.72	85.1
121.95	84.537
122.31	83.617
122.33	83.536
122.42	83.3
123.54	80.441
124.46	78.1
124.99	76.733
125.21	76.231
127.48	72.092
127.61	71.846
127.68	71.927
129.48	68.929
130.07	67.943
131.08	65.826
131.88	64.596
132.18	64.139
133.56	62.025
133.7	61.821
135.4	59.215
135.97	58.345
136.94	56.874
137.02	57.739
137.09	57.65
137.21	57.513
137.35	56.159
137.88	55.651
138.91	54.659
138.94	54.631
138.97	54.608
139.05	54.526
143.4	50.198
143.63	49.966
143.9	49.971
144.31	49.558
145.18	48.534
145.21	48.509
145.4	48.317
145.73	47.988
145.79	47.932
148.34	45.383
149.39	44.337
149.44	44.294
150.43	43.306
152.4	42.025
152.78	41.761
155.47	39.885
155.53	39.78
156.26	39.269
157.42	38.447
159.53	36.951
160.41	36.13
163.2	34.704
164.73	33.927
165.49	33.537
168.39	32.062
171.01	30.553
171.06	30.827
171.08	30.818
171.12	30.561
171.86	30.305
175.02	28.895
177.01	28.008
178.75	27.234
179.37	26.957
180.95	26.473
184.66	25.174
184.95	25.073
185.72	24.685
188.24	23.91
188.81	23.735
192.15	22.705
194.86	21.873
195.75	21.45
197.26	21.08
197.82	20.944
198.22	20.844
206.7	18.767
206.82	18.739
207.19	18.648
207.54	18.691
208.09	18.564
208.75	18.415
208.9	18.38
213.72	17.282
216.31	16.675
221.22	15.854
222.13	15.702
228.51	14.636
228.55	14.644
228.88	14.586
232.07	14.026
237.38	13.276
243.24	12.547
245.08	12.318
250.19	11.682
252.81	11.357
257.03	10.832
263.05	10.083
263.34	10.08
265.82	9.7933
268.3	9.5069
271.87	9.0947
272.11	9.068
274.68	8.9338
279.47	8.599
280.36	8.5372
284.31	8.2611
295.32	7.4166
300.67	7.1303
308.69	6.7017
316.05	6.3088
317.55	6.2041
319.73	6.0728
320.92	6.0008
322.97	5.8772
333.22	5.2587
344.32	4.887
351.49	4.6114
352.4	4.5767
353.22	4.5449
355.76	4.1933
383.7	3.516
384.47	3.4992
385	3.4875
402.64	3.0759
402.86	3.0703
413.8	2.7942
422.48	2.5751
431.22	2.3547
437.46	2.1974
443.1	2.0553
462.63	1.8291
474.58	1.7083
480.65	1.647
486.08	1.5923
492.35	1.5355
504.45	1.404
510.84	1.3347
520.09	1.2344
526.64	1.1395
535.32	1.0411
544.3	0.96135
563.97	0.88578
576.57	0.81974
579.98	0.80194
588.42	0.78967
589.05	0.78729
594.43	0.76693
598.54	0.75149
603.74	0.6719
603.98	0.67083
604.31	0.66931
610.25	0.64223
636.39	0.52305
646.63	0.47648
676.16	0.34264
678.21	0.3334
679.05	0.40005
683.61	0.39207
686.98	0.3862
687.29	0.38565
687.6	0.38513
688.49	0.32418
709.32	0.29452
730.07	0.26501
742.39	0.24752
743.48	0.24598
762.15	0.21955
785.41	0.18676
785.95	0.186
799.37	0.16721
818.37	0.14079
836.47	0.11221
840.06	0.13767
848.12	0.13202
852.64	0.12886
853.25	0.10782
858.34	0.10509
863.53	0.10231
891.11	0.08515
898.72	0.0815
905.1	0.07844
918.22	0.07216
944.35	0.05971
952.68	0.05575
959.79	0.05238
972.92	0.0462
997.58	0.03474
1006.2	0.03635
1018.9	0.03503
1034.5	0.03081
1042	0.02918
1050.1	0.02744
1066	0.02402
1073.9	0.02231
1081.3	0.02072
1096	0.01754
1105.7	0.01544
1123.5	0.01335
1132.8	0.01232
1142.2	0.01129
1146.8	0.01078
1150.4	0.01038
1153.7	0.01002
1156.2	0.00975
1170.5	0.00817
1190.2	0.00601
1200	0.00493

## Sheet: S11
S11a											S11b
Distance(nm)	CPD(mV)	CPD(mV)	CPD(mV)	CPD(mV)	CPD(mV)	CPD(mV)	CPD(mV)				Distance(nm)	CPD(mV)	CPD(mV)	CPD(mV)	CPD(mV)	CPD(mV)	CPD(mV)	CPD(mV)
Dark	10 nm	20 nm	30 nm	40 nm	50 nm	60 nm	70 nm				Light	10 nm	20 nm	30 nm	40 nm	50 nm	60 nm	70 nm
0	-53.0998	-48.5603	10.1578	6.84455	0.45776	7.24781	7.32411				0	-850.664	-854.653	-857.569	-854.915	-851.16	-838.174	-494.11
5.85938	-51.9663	-48.5603	10.1578	14.6918	0.45776	7.24781	7.32411				5.85938	-843.683	-855.525	-856.615	-853.999	-853.296	-838.174	-488.998
11.7188	-46.604	-43.0673	10.899	8.23962	0.5722	2.25064	3.92363				11.7188	-845.171	-854.174	-857.149	-855.482	-852.953	-840.136	-494.11
17.5781	-46.4732	-44.5931	12.5992	10.3322	-3.50947	3.05171	3.22609				17.5781	-849.215	-856.223	-857.76	-852.909	-847.422	-841.88	-493.385
23.4375	-48.6966	-42.4188	12.73	6.71376	0.07629	6.86635	7.71647				23.4375	-845.438	-850.991	-857.149	-857.051	-851.313	-836.474	-493.843
29.2969	-46.0372	-44.0972	9.02434	8.06523	3.50947	6.10342	4.35959				29.2969	-846.697	-854.087	-860.201	-854.348	-851.122	-838.436	-491.745
35.1562	-45.4705	-46.386	12.8608	9.76547	0.76293	3.66205	4.88274				35.1562	-847.193	-852.386	-856.424	-857.443	-847.613	-837.346	-491.631
41.0156	-45.4269	-46.4241	11.5965	7.10613	1.98361	9.11698	6.01623				41.0156	-846.735	-854.871	-858.027	-853.825	-850.855	-836.038	-490.448
46.875	-47.6067	-44.6313	13.2531	11.8581	0.34332	2.55581	3.26969				46.875	-844.065	-852.168	-856.73	-853.825	-849.596	-837.04	-490.067
52.7344	-49.4377	-42.7621	11.8581	8.67558	-0.72478	6.17971	5.84185				52.7344	-843.989	-854.828	-857.798	-853.694	-848.414	-838.174	-491.669
58.5938	-40.021	-38.9475	10.5066	5.18791	1.52586	3.39503	5.84185				58.5938	-843.989	-855.176	-856.348	-856.266	-848.452	-837.564	-488.808
64.4531	-49.0018	-46.1953	10.5066	12.6428	1.52586	1.41142	8.10883				64.4531	-845.4	-851.296	-858.103	-854.087	-848.223	-841.88	-489.533
70.3125	-47.9119	-38.6423	7.58568	7.76006	1.29698	5.68381	4.27239				70.3125	-843.073	-852.038	-860.849	-853.433	-846.468	-834.73	-494.301
76.1719	-43.8574	-43.1817	11.5093	7.19332	0.87737	3.81464	6.01623				76.1719	-844.027	-856.31	-854.708	-855.394	-847.346	-840.485	-490.372
82.0312	-47.2143	-44.822	11.3349	7.06253	-4.27239	2.21249	6.05983				82.0312	-842.959	-851.95	-860.506	-853.52	-851.046	-840.921	-488.884
87.8906	-43.1599	-40.1681	6.80096	8.414	5.34049	4.61571	6.97534				87.8906	-845.782	-851.863	-857.035	-851.95	-849.711	-840.441	-490.486
93.75	-46.7784	-42.8002	12.294	8.67558	-3.62391	5.72196	5.75465				93.75	-842.463	-854.261	-859.285	-852.909	-847.04	-841.226	-491.135
99.6094	-45.4705	-42.228	11.5093	6.49578	1.90732	-0.64849	4.05441				99.6094	-843.302	-850.25	-856.958	-855.7	-851.923	-837.956	-489.99
105.469	-45.2525	-40.7403	9.4603	9.19873	-1.29698	7.05708	5.18791				105.469	-847.689	-853.128	-855.928	-856.572	-842.997	-839.22	-491.478
111.328	-40.8929	-42.1136	11.5093	5.88544	3.08986	3.50947	6.365				111.328	-842.844	-855.438	-858.332	-853.171	-851.236	-841.095	-487.053
117.188	-48.1734	-38.3371	8.4576	3.00811	0.30517	3.39503	1.78743				117.188	-845.705	-855.307	-857.95	-852.604	-848.414	-838.436	-494.797
123.047	-47.999	-45.852	10.245	7.45489	0.5722	4.73015	4.1852				123.047	-844.866	-851.209	-858.675	-851.035	-847.613	-838.741	-490.562
128.906	-41.3725	-40.2826	10.2886	7.62928	1.83103	1.14439	2.74654				128.906	-840.632	-854.871	-858.637	-854.348	-849.52	-839.962	-494.377
134.766	-48.6966	-46.3097	11.9453	5.58027	2.28878	4.57756	9.11154				134.766	-841.28	-848.593	-860.735	-853.476	-844.942	-841.705	-490.143
140.625	-45.8192	-41.8847	6.19061	8.37041	-1.10624	2.82283	6.75736				140.625	-844.179	-849.771	-852.877	-851.994	-847.117	-839.569	-494.644
146.484	-49.4813	-42.5714	9.5039	5.44948	2.97542	10.4521	5.66746				146.484	-843.34	-850.773	-859.743	-850.773	-848.375	-839.22	-488.884
152.344	-47.6503	-43.8302	12.3812	6.53938	0.4959	4.84459	6.19061				152.344	-844.904	-854.479	-858.103	-854.958	-847.956	-838.218	-490.677
158.203	-45.7321	-43.4106	6.2778	2.52856	1.98361	2.02176	3.22609				158.203	-840.517	-850.119	-857.721	-851.994	-847.88	-840.223	-487.663
164.062	-43.5523	-42.0373	7.10613	12.512	1.25883	6.44674	5.18791				164.062	-841.624	-854.261	-860.544	-851.558	-847.078	-838.523	-491.287
169.922	-44.2934	-44.5168	7.06253	3.70565	0.83922	4.7683	5.58027				169.922	-844.752	-856.441	-857.378	-851.427	-845.782	-838.959	-488.007
175.781	-49.6121	-43.1054	5.18791	10.463	4.92088	2.47952	5.66746				175.781	-843.531	-851.95	-859.171	-856.746	-850.779	-837.564	-493.996
181.641	-47.0835	-39.6722	9.5039	4.31599	1.18254	4.65386	8.63198				181.641	-844.179	-850.817	-857.454	-853.433	-847.346	-838.566	-492.394
187.5	-41.3289	-44.3261	8.414	3.48767	-3.24244	6.40859	2.0926				187.5	-846.277	-852.735	-860.62	-856.135	-850.855	-837.389	-489.952
193.359	-52.969	-43.7157	9.67828	8.76277	2.55581	5.34049	9.54749				193.359	-845.553	-853.389	-858.98	-849.945	-845.934	-841.444	-490.944
199.219	-45.4269	-41.3888	12.6428	5.49308	-2.86098	3.96722	2.57216				199.219	-850.473	-851.558	-859.629	-853.258	-846.964	-835.907	-489.99
205.078	-46.9528	-42.3425	7.62928	3.48767	-1.02995	8.23962	9.59109				205.078	-845.934	-853.651	-860.62	-860.626	-851.961	-836.823	-491.707
210.938	-47.5631	-42.6095	8.89356	5.53667	-1.86917	3.39503	7.62928				210.938	-844.637	-847.591	-859.133	-852.212	-844.713	-838.828	-491.745
216.797	-46.7348	-44.3642	11.2041	4.27239	0.53405	6.29415	6.88815				216.797	-844.141	-855.394	-859.362	-855.874	-850.13	-838.305	-491.859
222.656	-50.0481	-40.2826	10.027	7.06253	-2.97542	6.52303	6.40859				222.656	-846.163	-854.697	-860.01	-854.958	-847.002	-838.61	-490.448
228.516	-47.8683	-43.3343	6.80096	4.14161	-1.41142	2.59395	7.14972				228.516	-841.318	-856.179	-860.125	-854.828	-849.1	-838.348	-488.846
234.375	-50.266	-47.5685	6.3214	3.22609	-4.15796	7.47669	5.53667				234.375	-845.095	-852.692	-857.111	-857.618	-847.918	-842.141	-487.32
240.234	-48.1298	-45.4705	10.8554	5.71106	2.36508	-1.14439	2.39777				240.234	-844.065	-856.31	-861.04	-855.83	-848.07	-840.615	-495.598
246.094	-50.0481	-44.7076	2.92092	3.92363	-3.128	6.21786	4.57756				246.094	-850.473	-854.304	-859.858	-860.452	-847.384	-840.746	-490.562
251.953	-49.5249	-45.4705	10.5066	4.01082	-3.85278	1.25883	4.92633				251.953	-843.76	-852.735	-857.035	-855.394	-848.49	-842.359	-491.516
257.812	-47.6503	-43.1817	0.74113	7.01893	3.31874	4.34869	5.71106				257.812	-846.163	-855.874	-860.926	-861.367	-848.566	-842.272	-496.818
263.672	-51.4867	-49.0944	7.49849	1.0463	-3.24244	5.87454	1.0899				263.672	-844.904	-851.907	-859.095	-858.533	-851.999	-840.615	-487.129
269.531	-45.1217	-47.3015	6.10342	6.49578	0.11444	4.23425	3.1389				269.531	-850.931	-856.92	-860.735	-854.61	-850.283	-838.697	-492.279
275.391	-52.9254	-42.1517	4.40318	2.35418	-2.74654	3.58576	5.3187				275.391	-846.506	-855.482	-864.015	-854.871	-848.337	-838.872	-493.5
281.25	-49.6557	-45.852	4.66476	5.01352	-1.02995	-0.99181	2.83373				281.25	-846.621	-851.732	-864.13	-854.653	-850.245	-841.4	-488.846
287.109	-52.8818	-48.9037	4.57756	4.05441	-2.86098	4.23425	4.09801				287.109	-844.981	-852.343	-862.528	-854.348	-848.223	-839.787	-488.617
292.969	-53.0126	-45.852	7.62928	9.54749	-3.01356	2.74654	5.10072				292.969	-847.002	-852.953	-861.498	-853.694	-848.604	-841.269	-489.876
298.828	-54.7564	-47.7974	7.89085	8.4576	-2.21249	0.80107	8.76277				298.828	-848.337	-856.528	-862.337	-853.651	-851.122	-843.841	-491.249
304.688	-51.7483	-48.9418	6.49578	7.67287	-1.64029	2.6321	6.365				304.688	-849.024	-854.348	-864.321	-856.484	-848.643	-844.713	-495.75
310.547	-51.8791	-47.1489	8.58839	6.19061	-3.47132	0.03815	3.31329				310.547	-847.422	-851.209	-854.937	-857.879	-847.231	-842.839	-493.881
316.406	-54.8	-48.5222	3.74924	7.58568	-0.80107	1.37327	2.1362				316.406	-847.918	-857.269	-862.642	-851.994	-851.885	-841.618	-490.677
322.266	-48.7402	-49.2088	3.40048	4.44678	-3.24244	-2.25064	6.80096				322.266	-849.787	-853.128	-858.293	-857.749	-849.978	-837.171	-491.287
328.125	-53.8409	-50.0481	1.87462	5.88544	-3.85278	2.51766	3.44407				328.125	-849.1	-859.013	-861.727	-858.795	-849.711	-844.844	-491.478
333.984	-52.2278	-51.8791	5.97263	0.65394	-3.73834	7.05708	1.78743				333.984	-849.711	-857.661	-861.689	-853.084	-850.588	-840.398	-491.974
339.844	-49.9609	-43.5632	4.44678	5.40589	-8.35406	-1.64029	4.40318				339.844	-846.812	-855.046	-863.214	-855.22	-847.651	-844.103	-494.53
345.703	-58.6364	-47.3015	7.10613	2.79013	-1.41142	3.16615	5.36229				345.703	-850.245	-858.054	-863.214	-858.62	-850.817	-840.441	-495.216
351.562	-50.4404	-48.4841	7.3677	1.0899	-1.64029	5.30235	1.52586				351.562	-846.277	-857.4	-861.536	-859.449	-850.55	-840.703	-492.317
357.422	-53.4485	-45.4323	5.01352	1.22068	-4.88274	1.64029	3.48767				357.422	-848.91	-858.272	-862.986	-854.435	-850.054	-842.185	-493.69
363.281	-53.5357	-47.6067	2.70294	2.83373	-2.1362	3.92908	1.00271				363.281	-848.604	-857.705	-862.566	-861.977	-850.016	-846.239	-494.377
369.141	-50.702	-48.9418	4.31599	4.66476	-5.68381	3.50947	0.91551				369.141	-848.604	-857.574	-864.702	-854.697	-851.427	-844.713	-491.631
375	-53.1434	-47.683	7.4113	-1.0463	-3.28059	1.75473	2.61575				375	-844.713	-858.359	-862.261	-854.174	-850.588	-845.803	-494.453
380.859	-56.7182	-45.2797	0.95911	7.67287	-4.11981	1.94547	3.26969				380.859	-847.269	-856.877	-866.991	-860.364	-848.566	-841.662	-490.257
386.719	-53.6665	-47.5304	5.62387	-0.47955	-2.67025	2.1362	4.09801				386.719	-850.168	-858.533	-862.49	-859.362	-850.054	-844.67	-496.361
392.578	-55.3231	-46.4241	6.49578	5.62387	-6.75191	-1.29698	3.1389				392.578	-848.07	-860.495	-865.77	-861.759	-854.25	-845.28	-496.361
398.438	-54.0589	-45.7757	2.00541	6.67017	-5.60752	0.26702	4.53397				398.438	-850.473	-857.051	-866.381	-859.231	-848.948	-842.752	-494.491
404.297	-52.1842	-48.9037	2.61575	3.88003	-4.04352	1.10624	2.17979				404.297	-850.779	-857.836	-864.283	-859.623	-852.305	-847.591	-494.873
410.156	-54.7128	-49.247	3.40048	3.48767	-2.6321	0.64849	1.39507				410.156	-850.283	-854.697	-867.601	-861.89	-853.449	-842.447	-496.666
416.016	-55.4975	-48.5985	7.54208	4.09801	-5.72196	-1.564	3.57486				416.016	-851.198	-859.623	-864.168	-862.893	-853.754	-843.362	-495.331
421.875	-54.8436	-47.5304	3.22609	4.70835	0.19073	0.64849	1.96181				421.875	-849.329	-854.348	-864.092	-861.236	-852.495	-846.544	-496.475
427.734	-57.4158	-51.078	3.70565	1.00271	-5.98898	-1.83103	2.1362				427.734	-850.245	-858.49	-864.588	-862.718	-852.228	-847.591	-493.919
433.594	-52.1407	-48.7892	4.70835	2.83373	-3.85278	2.78469	-0.87192				433.594	-850.702	-858.882	-866.228	-859.536	-856.539	-845.629	-499.336
439.453	-55.8899	-50.5058	-1.30788	1.35147	-5.53123	-0.07629	3.40048				439.453	-852.343	-861.759	-863.634	-864.942	-850.397	-846.675	-496.132
445.312	-57.0234	-46.119	0.87192	1.35147	-6.17971	1.98361	5.71106				445.312	-853.869	-858.838	-866.571	-861.759	-857.454	-846.632	-498.192
451.172	-55.5847	-49.7047	4.66476	-0.26158	-7.20967	-0.53405	-2.96452				451.172	-851.656	-860.146	-868.288	-865.203	-854.517	-848.201	-499.756
457.031	-55.018	-47.4922	-0.82832	-0.34877	-5.87454	0.72478	1.43866				457.031	-851.122	-861.367	-864.969	-863.242	-856.501	-848.681	-501.51
462.891	-53.6665	-52.4513	5.36229	1.00271	-3.16615	-0.07629	-1.13349				462.891	-852.343	-858.097	-871.34	-860.452	-857.149	-851.689	-498.154
468.75	-50.1788	-50.3151	4.70835	1.0899	-1.10624	-5.14976	2.87733				468.75	-851.847	-860.844	-864.664	-862.283	-856.882	-848.899	-504.143
474.609	-54.3204	-48.3696	1.91822	-1.22068	-5.64566	1.94547	-3.61846				474.609	-853.525	-859.362	-869.394	-867.078	-856.424	-849.117	-499.374
480.469	-51.0508	-51.6502	3.00811	3.44407	-5.03532	0.38146	-2.17979				480.469	-856.272	-861.977	-868.097	-866.773	-859.705	-849.204	-500.976
486.328	-53.5793	-50.4295	2.92092	-2.52856	-1.83103	0.19073	1.26428				486.328	-848.91	-867.034	-869.432	-867.34	-858.293	-850.468	-500.061
492.188	-51.0943	-49.781	-2.04901	-0.65394	-7.36225	-2.97542	-2.26699				492.188	-856.196	-862.588	-867.296	-869.127	-861.765	-850.904	-497.467
498.047	-51.4431	-52.108	-0.43596	0.91551	-4.15796	0.30517	-0.39236				498.047	-853.182	-868.953	-874.239	-870.74	-859.972	-852.909	-502.884
503.906	-52.533	-54.0534	-2.74654	-3.1389	-3.47132	2.17434	-0.69753				503.906	-854.937	-866.773	-871.302	-871.133	-866.648	-855.874	-497.162
509.766	-49.8301	-50.0099	-1.26428	-0.47955	-5.03532	-0.68663	-4.44678				509.766	-857.035	-866.729	-876.413	-875.187	-861.345	-858.751	-506.164
515.625	-57.5901	-52.6039	-4.05441	-2.1362	-4.57756	-1.33512	-2.26699				515.625	-857.073	-865.857	-872.56	-868.648	-865.58	-853.694	-505.974
521.484	-54.582	-52.7183	-2.35418	-2.17979	-7.78186	0.83922	-6.2778				521.484	-857.569	-872.702	-876.299	-877.018	-863.977	-860.931	-507.5
527.344	-55.1924	-54.0153	-2.57216	-6.71376	-5.87454	-1.41142	3.1825				527.344	-860.506	-870.479	-877.519	-879.503	-865.846	-860.408	-508.453
533.203	-54.1461	-46.0427	-6.01623	-6.19061	-8.20147	-4.11981	-0.95911				533.203	-859.438	-873.617	-878.473	-878.936	-866.533	-861.193	-510.742
539.062	-53.8409	-52.7946	-6.45219	-4.01082	-9.95621	1.25883	-8.414				539.062	-861.154	-870.435	-880.838	-883.252	-867.83	-866.86	-509.063
544.922	-61.9061	-53.3286	-4.66476	-5.2751	-5.03532	-5.87454	-1.96181				544.922	-862.413	-879.023	-884.767	-883.165	-870.92	-867.209	-511.696
550.781	-60.8162	-52.9472	-9.4603	-8.67558	-7.01893	-4.42498	-6.45219				550.781	-865.198	-875.361	-891.328	-889.05	-867.716	-871.351	-514.976
556.641	-57.7209	-52.909	-10.027	-5.40589	-9.57474	-5.91269	-5.36229				556.641	-864.054	-879.547	-885.072	-886.217	-872.141	-874.446	-513.183
562.5	-62.0805	-56.6474	-9.06794	-12.2504	-8.81181	-3.128	-5.44948				562.5	-863.672	-884.386	-898.233	-897.682	-874.582	-874.184	-517.074
568.359	-61.0778	-57.067	-11.6401	-10.7682	-11.9398	-10.1088	-7.84725				568.359	-870.653	-887.655	-896.86	-899.165	-872.446	-878.195	-516.616
574.219	-61.5138	-57.4485	-10.7246	-13.4275	-10.0325	-5.60752	-1.74384				574.219	-864.855	-892.407	-901.933	-907.361	-876.794	-884.081	-518.676
580.078	-67.2684	-64.5055	-16.2613	-14.6046	-14.5338	-12.4357	-10.2014				580.078	-872.789	-899.47	-908.38	-914.074	-881.83	-884.909	-525.657
585.938	-64.3911	-63.6663	-20.3157	-19.313	-11.4821	-9.65103	-10.5502				585.938	-875.65	-898.031	-908.723	-914.859	-883.279	-895.895	-527.908
591.797	-67.3992	-68.3583	-25.3728	-13.6019	-15.373	-10.6428	-12.73				591.797	-878.473	-903.873	-919.366	-924.538	-885.492	-898.075	-532.333
597.656	-69.6662	-69.4646	-29.0784	-23.9777	-11.7872	-14.6864	-13.6019				597.656	-883.203	-906.445	-928.826	-930.466	-891.824	-900.255	-536.834
603.516	-73.1103	-70.4945	-31.7814	-24.5881	-12.8172	-14.5719	-12.0325				603.516	-886.484	-921.137	-927.72	-934.39	-897.127	-902.87	-538.284
609.375	-76.8595	-76.0503	-28.3153	-27.4299	-15.907	-18.0432	-12.5556				609.375	-898.042	-928.069	-946.335	-942.368	-901.018	-906.576	-546.142
615.234	-82.0474	-72.44	-29.0348	-28.4245	-20.7516	-13.9234	-13.6455				615.234	-901.666	-941.714	-944.085	-943.589	-903.802	-913.42	-546.142
621.094	-81.6115	-67.748	-26.7679	-26.0703	-17.6236	-17.7762	-11.5093				621.094	-912.309	-939.404	-951.638	-933.867	-910.402	-903.437	-547.896
626.953	-76.3799	-68.8924	-27.6398	-19.0514	-19.2258	-14.2668	-10.5938				626.953	-922.151	-950.564	-942.826	-932.995	-915.78	-902.783	-551.787
632.812	-80.5216	-69.8079	-22.975	-22.4519	-24.1085	-15.64	-7.76006				632.812	-929.513	-948.559	-944.771	-923.012	-919.519	-896.898	-547.553
638.672	-81.0011	-65.0396	-23.193	-19.2694	-23.2693	-7.93445	-7.23691				638.672	-943.169	-942.019	-935.692	-926.848	-924.401	-893.802	-540.801
644.531	-74.5489	-73.6607	-26.2883	-18.877	-25.2148	-13.0461	-8.02164				644.531	-951.981	-941.453	-941.109	-919.306	-926.614	-895.677	-536.567
650.391	-82.527	-62.6364	-21.7979	-19.2694	-20.5609	-13.3131	-4.79554				650.391	-953.736	-936.047	-932.259	-919.393	-922.303	-888.92	-532.409
656.25	-76.8595	-73.6225	-25.46	-20.7952	-21.9342	-14.8389	-8.58839				656.25	-951.371	-933.693	-932.793	-919.175	-917.84	-890.358	-530.387
662.109	-80.7395	-66.184	-17.6127	-14.6918	-18.768	-12.3594	-2.83373				662.109	-946.297	-936.875	-931.916	-917.693	-910.135	-890.751	-534.087
667.969	-78.6033	-70.9904	-23.0622	-19.7053	-22.3156	-7.4004	-6.88815				667.969	-944.314	-937.311	-933.061	-918.826	-911.775	-889.617	-527.221
673.828	-77.993	-64.62	-22.8442	-15.3893	-19.798	-10.6428	-9.15513				673.828	-942.101	-934.347	-927.987	-920.309	-908.685	-889.53	-526.611
679.688	-73.459	-70.3038	-18.2231	-19.5745	-17.6999	-5.79825	-7.62928				679.688	-942.177	-935.96	-931.191	-918.826	-908.799	-884.822	-530.654
685.547	-78.0802	-63.4374	-22.7135	-7.71647	-14.076	-10.9862	-3.57486				685.547	-942.712	-932.646	-928.941	-917.257	-907.884	-888.004	-524.589
691.406	-75.3773	-65.5736	-21.2312	-15.6509	-21.0568	-7.36225	-5.71106				691.406	-938.134	-935.611	-932.03	-916.777	-902.848	-885.999	-528.289
697.266	-77.8622	-63.9715	-20.708	-14.6918	-17.5855	-9.38401	-5.2751				697.266	-939.393	-932.254	-927.949	-919.567	-905.71	-882.947	-526.878
703.125	-75.8132	-71.8678	-21.4056	-13.2531	-17.5855	-8.12518	-8.63198				703.125	-941.262	-934.434	-931.077	-915.077	-905.099	-890.969	-525.733
708.984	-77.9494	-61.7208	-22.8878	-10.7682	-19.6835	-6.8282	-5.75465				708.984	-940.842	-931.164	-930.886	-917.431	-907.159	-888.527	-525.81
714.844	-77.3826	-65.2685	-17.8307	-8.50119	-15.1823	-10.3758	-2.96452				714.844	-943.207	-933.169	-931.764	-919.306	-901.323	-887.35	-525.886
720.703	-80.3472	-65.9551	-20.0977	-16.5228	-15.4111	-7.8963	-5.88544				720.703	-939.393	-933.605	-926.385	-916.865	-904.031	-888.789	-528.442
726.562	-80.9139	-67.3284	-20.5337	-9.76547	-17.0514	-11.978	-2.65935				726.562	-940.919	-931.862	-931.306	-914.728	-903.192	-886.871	-525.657
732.422	-73.3282	-64.6963	-14.779	-13.0352	-16.2122	-8.43035	-4.57756				732.422	-941.948	-930.99	-927.872	-916.647	-901.475	-888.396	-527.45
738.281	-77.5134	-63.9715	-24.1957	-13.4711	-16.0215	-8.58294	-4.35959				738.281	-941.453	-929.464	-926.881	-912.331	-903.077	-882.38	-525.886
744.141	-80.7395	-70.9904	-15.4329	-16.4356	-17.9669	-8.54479	-5.66746				744.141	-939.317	-932.036	-929.093	-916.995	-902.391	-888.44	-528.175
750	-72.4127	-65.9169	-21.8415	-10.6374	-15.106	-11.1387	-3.53126				750	-937.409	-932.646	-927.834	-914.859	-901.132	-883.688	-527.45
755.859	-79.0393	-67.2521	-16.2613	-10.5938	-17.2422	-5.98898	-3.48767				755.859	-942.712	-935.524	-927.262	-914.859	-903.077	-886.871	-527.45
761.719	-72.6307	-67.7861	-19.9233	-10.8118	-12.8172	-7.43854	-6.14702				761.719	-936.646	-929.028	-925.774	-918.87	-900.941	-886.609	-527.259
767.578	-79.0829	-63.8189	-19.8361	-16.5228	-14.6482	-8.4685	-4.88274				767.578	-939.965	-932.08	-930.657	-918.39	-900.216	-885.694	-527.831
773.438	-74.0694	-65.7262	-15.5637	-10.1142	-13.2749	-3.43317	-5.36229				773.438	-937.714	-926.586	-922.723	-917.344	-900.331	-887.612	-523.368
779.297	-72.9359	-63.2467	-21.7979	-14.2559	-18.3484	-9.00255	0.21798				779.297	-937.676	-935.175	-929.322	-915.426	-900.674	-884.909	-529.777
785.156	-77.2083	-67.9387	-22.5391	-11.4657	-13.9616	-7.47669	-2.1362				785.156	-935.426	-927.502	-926.537	-918.521	-900.14	-884.691	-526.344
791.016	-75.6388	-60.3857	-21.4492	-9.67828	-16.8225	-8.4685	-2.87733				791.016	-938.668	-927.807	-927.338	-913.551	-900.369	-885.519	-530.654
796.875	-77.8186	-65.6499	-21.9287	-14.2122	-15.6019	-9.42216	-3.44407				796.875	-934.624	-931.731	-925.164	-915.295	-900.255	-886.827	-528.251
802.734	-78.429	-63.2848	-16.1741	-9.93986	-15.8689	-7.55298	-0.43596				802.734	-933.785	-929.595	-922.952	-914.99	-901.361	-884.735	-528.556
808.594	-75.1593	-65.3448	-18.6154	-12.73	-15.7926	-10.1851	-7.80366				808.594	-934.586	-926.586	-923.562	-912.985	-900.178	-886.13	-530.425
814.453	-78.6905	-64.62	-15.4329	-12.0761	-19.035	-5.87454	-5.75465				814.453	-929.742	-926.761	-923.562	-907.579	-897.394	-885.519	-527.412
820.313	-80.5216	-63.3993	-20.0105	-9.06794	-15.8689	-10.3758	-5.2751				820.313	-931.153	-925.933	-922.685	-910.979	-899.186	-884.865	-528.785
826.172	-74.9849	-65.3066	-15.5201	-12.3376	-15.8689	-6.17971	-5.53667				826.172	-930.009	-922.707	-919.099	-909.366	-897.928	-883.47	-526.382
832.031	-74.1566	-65.4592	-18.4846	-13.0788	-17.0514	-10.9099	-8.58839				832.031	-926.957	-921.268	-914.75	-906.183	-901.056	-884.211	-528.556
837.891	-74.8977	-59.928	-21.144	-9.32952	-13.8853	-3.81464	-5.2315				837.891	-926.232	-910.064	-916.619	-903.263	-899.263	-882.947	-525.314
843.75	-70.6689	-61.759	-16.1741	-12.3812	-15.8308	-7.97259	-5.44948				843.75	-921.006	-916.211	-908.342	-899.862	-895.83	-878.849	-531.494
849.609	-72.8051	-58.631	-12.1197	-13.4275	-15.7926	-10.7573	-5.66746				849.609	-916.81	-904.919	-906.396	-897.682	-899.873	-874.62	-526.229
855.469	-68.4019	-55.0834	-8.28321	-10.5066	-21.3238	-6.8282	-5.2751				855.469	-911.813	-904.701	-895.639	-890.184	-896.478	-871.133	-528.976
861.328	-65.5246	-57.1051	-4.27239	-5.49308	-12.2831	-8.08703	-1.39507				861.328	-903.993	-894.761	-891.214	-881.552	-897.508	-870.086	-527.717
867.188	-65.8298	-48.9037	-5.62387	-5.05712	-18.3484	-6.48489	-5.44948				867.188	-894.647	-890.707	-885.149	-883.95	-892.816	-867.776	-521.881
873.047	-59.8135	-52.4894	3.83644	-4.88274	-15.0678	-5.22605	0.08719				873.047	-892.816	-880.593	-880.113	-875.885	-894.8	-859.623	-516.769
878.906	-61.9061	-52.6039	-1.22068	0.56675	-14.4575	-3.62391	-0.0436				878.906	-880.533	-879.416	-882.44	-877.236	-888.01	-863.591	-519.096
884.766	-57.1106	-50.2006	4.01082	1.39507	-13.0461	-2.02176	-1.00271				884.766	-871.454	-867.514	-876.718	-868.691	-885.072	-855.83	-510.284
890.625	-58.0697	-52.4513	-2.31058	0.21798	-8.62108	-7.4004	2.83373				890.625	-868.135	-869.781	-876.642	-873.923	-880.228	-855.002	-513.717
896.484	-58.5057	-47.7593	6.88815	2.48496	-6.52303	-2.28878	0.43596				896.484	-861.612	-865.552	-871.759	-863.067	-873.209	-855.394	-510.971
902.344	-59.2032	-53.9771	4.92633	2.57216	-6.90449	-2.59395	2.65935				902.344	-859.972	-862.457	-871.34	-867.165	-874.506	-853.345	-506.241
908.203	-59.6827	-47.1108	6.93174	0.43596	-5.53123	-2.28878	6.62657				908.203	-857.683	-860.975	-867.487	-866.337	-869.47	-852.997	-507.767
914.062	-54.6256	-48.7129	5.75465	4.79554	-5.98898	-2.32693	-2.22339				914.062	-853.64	-860.8	-867.258	-863.024	-866.762	-852.909	-504.791
919.922	-54.7128	-51.1924	7.28051	2.26699	-5.8364	-3.39503	6.97534				919.922	-854.441	-862.37	-866.228	-865.509	-864.664	-849.901	-499.222
925.781	-58.4185	-45.6612	2.57216	3.88003	-6.59932	-2.89913	0.74113				925.781	-850.702	-858.926	-865.503	-865.247	-862.223	-850.86	-500.709
931.641	-59.0724	-48.7892	8.76277	2.87733	-5.34049	-0.53405	2.92092				931.641	-849.634	-862.718	-864.778	-864.855	-860.582	-847.155	-503.494
937.5	-52.969	-46.386	6.10342	3.66205	-9.49845	-0.5722	2.61575				937.5	-848.261	-860.888	-866.075	-861.89	-861.002	-847.155	-497.467
943.359	-55.4975	-48.3315	4.79554	5.2751	-3.62391	-0.07629	4.35959				943.359	-848.299	-859.057	-863.138	-862.544	-860.888	-849.596	-502.273
949.219	-54.1461	-45.7375	5.14431	7.14972	-8.35406	1.22068	0.26158				949.219	-848.91	-860.975	-862.871	-864.637	-855.089	-848.768	-496.818
955.078	-52.0099	-50.2769	6.3214	6.40859	-5.64566	1.44956	5.62387				955.078	-847.841	-857.443	-862.184	-858.708	-854.975	-843.406	-502.693
960.938	-56.9798	-45.1653	6.365	4.75195	-1.83103	0.22888	2.61575				960.938	-845.553	-857.661	-862.261	-861.89	-856.348	-846.806	-501.892
966.797	-52.5766	-49.9336	9.85267	4.05441	-4.34869	6.02713	5.88544				966.797	-848.566	-856.092	-865.694	-863.198	-856.272	-845.847	-497.925
972.656	-54.7564	-47.6067	4.05441	5.49308	-2.36508	1.44956	6.93174				972.656	-846.048	-854.871	-862.452	-858.01	-851.008	-845.629	-499.107
978.516	-56.8054	-47.7593	6.62657	3.53126	-5.07347	1.94547	3.74924				978.516	-845.896	-855.351	-863.214	-861.585	-855.127	-846.806	-494.987
984.375	-52.2714	-45.7757	6.93174	6.01623	-5.49308	4.61571	2.44137				984.375	-848.681	-856.441	-863.214	-858.708	-853.22	-845.237	-498.649
990.234	-55.1052	-45.6994	6.05983	8.06523	-9.00255	2.59395	3.40048				990.234	-850.893	-854.479	-863.901	-861.716	-854.212	-846.37	-495.674
996.094	-57.1542	-48.3315	8.32681	6.19061	-4.53942	4.46313	0.30517				996.094	-844.256	-856.92	-863.52	-858.926	-854.86	-842.272	-495.293
1001.95	-53.5357	-48.4078	6.67017	5.40589	-3.96722	2.44137	3.88003				1001.95	-849.634	-853.084	-860.659	-854.697	-851.084	-843.667	-497.925
1007.81	-56.2387	-47.7593	8.10883	8.37041	-6.40859	6.14157	2.35418				1007.81	-851.046	-857.618	-863.405	-859.318	-854.174	-846.632	-493.881
1013.67	-55.4103	-50.7728	10.6374	8.67558	-3.47132	1.22068	0.61034				1013.67	-847.155	-857.095	-862.871	-862.718	-852.038	-841.531	-494.148
1019.53	-53.2741	-47.683	9.59109	6.80096	-3.2043	3.01356	7.71647				1019.53	-846.43	-857.705	-862.604	-856.354	-848.414	-845.76	-492.737
1025.39	-55.1924	-46.1953	8.63198	2.70294	-4.11981	3.92908	2.92092				1025.39	-847.727	-857.356	-863.329	-858.141	-853.258	-836.169	-493.309
1031.25	-53.2306	-52.8709	6.67017	5.2315	-0.22888	1.60215	2.26699				1031.25	-848.032	-855.176	-861.345	-860.19	-852.991	-844.931	-491.516
1037.11	-51.3123	-42.6858	9.19873	5.53667	-5.2642	5.95083	5.53667				1037.11	-850.245	-859.449	-863.253	-857.531	-849.367	-841.139	-493.614
1042.97	-53.8409	-45.2416	7.71647	4.09801	3.28059	4.65386	6.10342				1042.97	-846.163	-851.035	-858.522	-858.01	-851.427	-842.054	-497.009
1048.83	-51.1815	-48.1407	10.7682	5.2751	-6.52303	5.2642	3.66205				1048.83	-850.397	-858.228	-862.986	-854.915	-851.198	-842.185	-494.453
1054.69	-55.6719	-49.781	7.62928	11.0733	-1.90732	2.47952	4.79554				1054.69	-847.384	-853.084	-859.4	-859.231	-850.016	-836.343	-489.723
1060.55	-50.3532	-44.8601	10.9426	6.3214	-2.17434	6.56118	7.97804				1060.55	-848.719	-854.566	-860.811	-856.789	-849.749	-843.929	-493.195
1066.41	-58.0697	-48.7892	9.28592	2.04901	-4.57756	0.30517	5.49308				1066.41	-847.574	-854.653	-861.917	-856.354	-855.127	-840.136	-491.707
1072.27	-50.702	-45.089	9.4603	8.32681	-0.45776	9.23142	4.92633				1072.27	-843.683	-855.525	-863.138	-857.313	-851.008	-842.054	-488.464
1078.12	-54.8872	-42.5714	10.2014	4.79554	-2.09805	2.09805	4.05441				1078.12	-848.833	-854.523	-859.629	-857.356	-853.296	-838.087	-487.816
1083.98	-51.9227	-45.0127	8.19602	6.97534	-0.76293	2.40322	6.58298				1083.98	-845.629	-853.302	-863.024	-853.04	-854.517	-840.964	-487.854
1089.84	-52.2278	-46.5386	4.79554	4.49037	-5.2642	5.37864	3.92363				1089.84	-849.482	-856.615	-857.492	-854.871	-851.961	-840.615	-493.996
1095.7	-54.1897	-40.9311	6.45219	10.4194	0.99181	2.59395	7.4113				1095.7	-846.468	-852.386	-861.917	-853.302	-848.91	-839.744	-489.304
1101.56	-55.2796	-44.6694	11.8581	4.2288	-6.56118	3.01356	7.4113				1101.56	-847.307	-855.569	-861.956	-854.784	-850.435	-844.059	-495.026
1107.42	-55.3231	-43.7157	8.50119	7.62928	-1.41142	6.48489	3.22609				1107.42	-847.155	-854.915	-858.751	-857.443	-852.495	-841.749	-491.211
1113.28	-51.4867	-45.0509	10.0706	7.19332	-1.14439	2.44137	7.19332				1113.28	-846.888	-859.885	-860.125	-853.738	-848.833	-840.79	-493.156
1119.14	-50.484	-47.3778	12.5556	7.19332	-1.48771	5.11161	0.78473				1119.14	-846.85	-854.087	-860.125	-855.351	-849.939	-843.885	-488.045
1125	-51.0072	-38.6804	9.76547	8.58839	-0.30517	1.52586	5.05712				1125	-847.536	-858.054	-861.269	-857.749	-848.032	-842.185	-493.462
1130.86	-49.9609	-43.3343	15.1278	7.01893	-2.02176	1.90732	6.01623				1130.86	-845.743	-850.817	-858.217	-855.525	-849.825	-843.449	-491.249
1136.72	-52.6202	-43.8683	14.6918	11.1169	-1.564	8.01074	5.14431				1136.72	-847.269	-854.784	-860.277	-856.702	-850.092	-839.613	-492.203
1142.58	-50.0045	-41.427	11.0733	8.58839	-4.65386	2.36508	3.09531				1142.58	-848.299	-855.743	-861.994	-854.784	-848.528	-839.046	-489.189
1148.44	-52.969	-42.228	11.1169	3.09531	-0.80107	4.34869	6.80096				1148.44	-847.422	-857.705	-859.095	-854.828	-850.588	-840.921	-490.372
1154.3	-53.3177	-44.7457	7.97804	11.0733	-1.48771	5.68381	4.75195				1154.3	-844.561	-855.482	-862.986	-854.871	-851.999	-841.008	-491.173
1160.16	-51.6175	-42.4569	12.948	8.93715	-0.99181	3.128	6.80096				1160.16	-846.583	-853.171	-863.405	-858.751	-849.558	-841.008	-490.753
1166.02	-49.7865	-46.119	9.80907	3.83644	0.53405	5.72196	9.67828				1166.02	-848.375	-852.779	-858.599	-858.097	-849.749	-835.471	-488.388
1171.88	-52.0971	-37.7649	13.3839	8.19602	-0.61034	3.24244	7.58568				1171.88	-847.422	-854.871	-859.934	-859.405	-851.504	-842.185	-489.037
1177.73	-49.7429	-47.3778	7.28051	8.15243	1.29698	2.09805	10.027				1177.73	-846.583	-858.403	-866.075	-853.825	-849.329	-839.7	-490.486
1183.59	-55.4103	-41.694	11.5093	6.97534	-1.33512	5.64566	8.32681				1183.59	-845.972	-852.125	-863.787	-858.751	-849.596	-845.716	-494.224
1189.45	-51.0508	-39.1382	14.561	6.84455	2.70839	3.31874	11.5529				1189.45	-847.307	-854.392	-865.808	-856.048	-850.664	-838.174	-486.671
1195.31	-55.1488	-44.5931	11.7273	8.02164	1.71659	5.37864	8.19602				1195.31	-846.544	-858.577	-864.702	-856.135	-850.664	-837.476	-492.126
1201.17	-48.7838	-40.8929	14.4302	12.4248	-1.0681	6.37045	9.15513				1201.17	-848.452	-859.231	-865.923	-863.285	-853.106	-844.059	-487.473
1207.03	-51.9227	-43.9828	13.8635	13.1224	1.75473	2.02176	11.7273				1207.03	-846.087	-858.751	-862.909	-856.789	-849.939	-836.43	-491.707
1212.89	-52.751	-40.7022	13.2967	9.59109	3.7002	2.21249	6.10342				1212.89	-849.444	-859.885	-866.915	-860.713	-848.032	-845.106	-490.181
1218.75	-52.1407	-44.5168	11.8145	9.59109	0.03815	9.11698	9.85267				1218.75	-850.969	-861.236	-864.397	-861.803	-852.534	-837.651	-490.067
1224.61	-50.266	-43.2961	15.4329	11.5093	0.22888	2.51766	5.05712				1224.61	-851.008	-857.792	-862.337	-859.318	-849.405	-843.406	-485.832
1230.47	-52.7074	-42.0755	12.9044	11.7273	2.93727	4.92088	8.10883				1230.47	-853.678	-857.836	-865.656	-860.539	-854.403	-841.182	-490.524
1236.33	-53.5357	-46.386	13.8635	13.2096	4.38683	5.41679	7.4113				1236.33	-852.228	-861.803	-868.135	-860.408	-849.749	-839.569	-486.786
1242.19	-46.6476	-39.5578	9.15513	11.6837	2.0599	7.82001	7.84725				1242.19	-854.899	-862.675	-863.214	-860.844	-855.242	-842.229	-489.418
1248.05	-54.1461	-42.8765	11.1605	9.19873	3.05171	6.79005	5.14431				1248.05	-852.991	-861.977	-868.097	-858.228	-853.258	-841.967	-493.309
1253.91	-43.8138	-43.3724	14.8662	15.0406	0.22888	8.01074	8.76277				1253.91	-852.953	-859.449	-860.735	-858.446	-856.234	-843.318	-488.197
1259.77	-46.9528	-40.2444	15.9125	12.4248	1.71659	8.20147	8.76277				1259.77	-856.73	-862.937	-862.642	-857.269	-853.182	-839.613	-487.854
1265.62	-49.0453	-39.1	12.6428	11.4657	1.52586	5.98898	8.54479				1265.62	-853.029	-861.803	-864.054	-857.879	-856.882	-837.956	-491.898
1271.48	-48.9582	-42.3043	14.9098	7.89085	1.75473	2.86098	11.2041				1271.48	-855.471	-860.539	-864.511	-861.759	-851.885	-844.452	-486.557
1277.34	-48.7402	-39.6341	12.3376	10.1578	2.86098	13.1987	10.3758				1277.34	-855.433	-861.236	-862.223	-851.035	-851.046	-837.389	-491.135
1283.2	-51.7047	-43.3343	16.3048	15.1714	2.82283	5.07347	12.0761				1283.2	-856.005	-862.021	-861.231	-856.659	-850.893	-841.923	-489.151
1289.06	-43.1599	-40.7403	15.5201	9.59109	7.36225	4.88274	9.80907				1289.06	-856.768	-861.106	-862.223	-854.653	-853.144	-841.008	-493.347
1294.92	-50.6148	-37.9938	17.9615	12.8172	2.74654	7.74371	8.4576				1294.92	-858.599	-866.642	-863.291	-856.092	-854.326	-838.174	-490.715
1300.78	-47.7811	-40.0919	12.8608	11.9453	4.84459	8.01074	11.4657				1300.78	-856.424	-856.615	-860.086	-855.525	-854.975	-838	-490.944
1306.64	-48.9146	-37.8412	20.708	13.0352	2.67025	7.43854	9.02434				1306.64	-857.798	-857.182	-858.217	-855.612	-849.291	-836.343	-487.587
1312.5	-47.4759	-37.5742	16.1305	14.2122	-2.17434	9.4603	7.14972				1312.5	-853.678	-858.141	-861.727	-849.465	-852.381	-834.73	-492.508
1318.36	-48.9146	-36.9257	20.3157	10.6374	3.05171	9.11698	7.76006				1318.36	-857.798	-854.217	-861.956	-854.13	-851.046	-841.444	-488.045
1324.22	-41.7212	-36.0102	11.0733	14.0379	2.82283	12.6646	9.4603				1324.22	-855.662	-857.138	-859.819	-851.602	-852.953	-832.812	-488.35
1330.08	-50.1788	-37.002	18.7462	13.7763	1.29698	8.12518	10.5502				1330.08	-851.465	-856.354	-861.612	-850.991	-846.583	-839.569	-486.519
1335.94	-43.0291	-34.9802	17.6127	11.4221	0.99181	5.53123	8.06523				1335.94	-851.732	-852.125	-861.803	-851.296	-852.61	-837.694	-489.189
1341.8	-43.9446	-31.0893	13.3403	9.59109	6.94264	10.7573	8.37041				1341.8	-850.664	-854.653	-853.144	-850.337	-848.109	-835.122	-485.642
1347.66	-44.337	-35.6287	17.1768	12.9044	3.77649	7.8963	12.2068				1347.66	-847.956	-855.089	-860.659	-850.163	-846.392	-838.566	-484.726
1353.52	-42.506	-34.0647	18.2231	11.7273	1.98361	10.681	10.463				1353.52	-851.694	-853.825	-855.204	-851.514	-849.482	-834.73	-483.887
1359.38	-42.6803	-33.6833	17.9615	15.2585	6.52303	9.49845	15.5201				1359.38	-847.498	-855.438	-857.874	-849.858	-844.217	-836.212	-486.29
1365.23	-39.0619	-35.7432	20.6208	13.6019	4.00537	12.3594	11.7273				1365.23	-848.566	-853.171	-857.073	-854.174	-853.067	-831.94	-487.206
1371.09	-41.852	-39.0619	15.9561	17.0024	2.36508	6.3323	15.4329				1371.09	-843.417	-850.642	-852.915	-850.948	-842.272	-841.444	-485.756
1376.95	-38.4515	-33.4544	23.1058	20.5337	6.90449	11.978	13.6455				1376.95	-842.768	-850.904	-856.005	-851.819	-846.621	-832.463	-483.887
1382.81	-43.5087	-35.0947	16.9588	14.8226	2.36508	10.1088	13.9507				1382.81	-845.553	-849.945	-855.013	-847.329	-845.171	-836.212	-484.993
1388.67	-35.0947	-34.3699	20.1849	16.5664	6.29415	12.1687	18.4846				1388.67	-842.844	-847.983	-852.266	-849.247	-847.002	-833.422	-488.159
1394.53	-40.0646	-37.4216	19.9233	14.7354	5.14976	11.1769	9.32952				1394.53	-841.318	-847.286	-852.457	-848.07	-841.776	-832.681	-482.361
1400.39	-39.1491	-33.7214	20.0541	16.2177	5.37864	14.6864	12.9044				1400.39	-842.234	-845.498	-852.495	-850.119	-844.561	-833.902	-486.252
1406.25	-40.2826	-30.7841	18.6154	15.3893	7.13337	9.57474	9.5039				1406.25	-842.234	-851.776	-853.373	-848.201	-847.536	-829.542	-481.293
1412.11	-36.7949	-31.5089	20.7952	13.3839	7.28596	15.8308	18.2231				1412.11	-839.945	-843.798	-853.296	-850.337	-845.629	-832.594	-482.132
1417.97	-40.3698	-35.2091	21.6236	17.9615	6.37045	10.2232	9.63469				1417.97	-840.517	-850.642	-851.58	-851.384	-844.446	-834.904	-491.325
1423.83	-34.4843	-30.9749	19.2694	14.779	6.52303	16.5174	11.1605				1423.83	-840.746	-849.858	-854.365	-844.626	-842.348	-831.591	-480.301
1429.69	-37.7104	-30.2119	19.4438	18.0487	8.31591	14.4193	15.3893				1429.69	-837.962	-847.896	-847.155	-846.327	-842.158	-831.635	-485.68
1435.55	-35.3998	-30.2882	19.2258	18.5282	5.22605	12.7027	10.3322				1435.55	-836.932	-847.94	-851.275	-845.411	-843.226	-832.507	-483.429
1441.41	-33.4816	-35.5143		19.2258	6.75191	14.2286	14.8662				1441.41	-842.806	-848.07	-855.433	-848.724	-839.716	-833.422	-484.535
1447.27	-38.6259	-29.3727		17.0024	10.5665	12.8553	14.3866				1447.27	-832.964	-848.506	-850.626	-849.727	-842.806	-828.845	-482.094
1453.12	-39.3235	-33.1492		17.2204	6.75191	12.2831	18.0051				1453.12	-844.332	-847.024	-853.106		-843.34	-829.673	-487.244
1458.98	-32.043			15.8689	12.1305	15.5256	11.9453				1458.98	-839.106	-845.455	-849.062		-842.12	-832.681	-482.094
				16.828	11.5965	13.1987	15.4329				1464.84	-838.686	-849.553	-854.136		-842.043	-833.596
				19.7489	8.84996		13.6891				1470.7	-839.297	-846.893	-850.092		-841.967
					11.3676							-843.607	-845.803			-846.048
					9.57474							-836.893	-844.844			-835.253
					9.11698							-837.199				-845.171
												-841.547

## Sheet: S16
S16
Wavelength(nm)	Scattering(unit)
	Au/BTO
158.449	0.04055
158.619	0.0405
158.789	0.04045
158.96	0.0404
159.13	0.04035
159.3	0.0403
159.471	0.04026
159.641	0.04021
159.811	0.04017
159.982	0.04012
160.152	0.04008
160.322	0.04004
160.493	0.04
160.663	0.03996
160.833	0.03992
161.004	0.03989
161.174	0.03985
161.344	0.03982
161.515	0.03978
161.685	0.03975
161.855	0.03972
162.025	0.03968
162.196	0.03965
162.366	0.03962
162.536	0.03959
162.707	0.03956
162.877	0.03954
163.047	0.03951
163.217	0.03948
163.388	0.03946
163.558	0.03943
163.728	0.03941
163.898	0.03938
164.068	0.03936
164.239	0.03934
164.409	0.03931
164.579	0.03929
164.749	0.03927
164.919	0.03925
165.09	0.03923
165.26	0.03921
165.43	0.03919
165.6	0.03917
165.77	0.03915
165.941	0.03913
166.111	0.03912
166.281	0.0391
166.451	0.03908
166.621	0.03907
166.791	0.03905
166.961	0.03903
167.132	0.03902
167.302	0.039
167.472	0.03899
167.642	0.03898
167.812	0.03896
167.982	0.03895
168.152	0.03894
168.322	0.03892
168.492	0.03891
168.663	0.0389
168.833	0.03888
169.003	0.03887
169.173	0.03886
169.343	0.03885
169.513	0.03884
169.683	0.03883
169.853	0.03882
170.023	0.03881
170.193	0.0388
170.363	0.03879
170.533	0.03878
170.703	0.03877
170.873	0.03876
171.043	0.03875
171.213	0.03874
171.383	0.03873
171.553	0.03872
171.723	0.03871
171.893	0.03871
172.063	0.0387
172.233	0.03869
172.403	0.03868
172.573	0.03868
172.743	0.03867
172.913	0.03866
173.083	0.03865
173.253	0.03865
173.423	0.03864
173.593	0.03863
173.763	0.03863
173.933	0.03862
174.103	0.03861
174.273	0.03861
174.443	0.0386
174.613	0.0386
174.782	0.03859
174.952	0.03859
175.122	0.03858
175.292	0.03858
175.462	0.03857
175.632	0.03857
175.802	0.03856
175.972	0.03856
176.142	0.03855
176.311	0.03855
176.481	0.03854
176.651	0.03854
176.821	0.03854
176.991	0.03853
177.161	0.03853
177.33	0.03853
177.5	0.03852
177.67	0.03852
177.84	0.03852
178.01	0.03851
178.18	0.03851
178.349	0.03851
178.519	0.03851
178.689	0.0385
178.859	0.0385
179.029	0.0385
179.198	0.0385
179.368	0.0385
179.538	0.03849
179.708	0.03849
179.877	0.03849
180.047	0.03849
180.217	0.03849
180.387	0.03849
180.556	0.03849
180.726	0.03849
180.896	0.03849
181.066	0.03849
181.235	0.03849
181.405	0.03849
181.575	0.03849
181.744	0.03849
181.914	0.03849
182.084	0.03849
182.254	0.03849
182.423	0.03849
182.593	0.03849
182.763	0.03849
182.932	0.0385
183.102	0.0385
183.272	0.0385
183.441	0.0385
183.611	0.0385
183.781	0.03851
183.95	0.03851
184.12	0.03851
184.29	0.03851
184.459	0.03852
184.629	0.03852
184.798	0.03852
184.968	0.03853
185.138	0.03853
185.307	0.03853
185.477	0.03854
185.646	0.03854
185.816	0.03855
185.986	0.03855
186.155	0.03855
186.325	0.03856
186.494	0.03856
186.664	0.03857
186.833	0.03857
187.003	0.03858
187.172	0.03858
187.342	0.03859
187.512	0.0386
187.681	0.0386
187.851	0.03861
188.02	0.03861
188.19	0.03862
188.359	0.03863
188.529	0.03863
188.698	0.03864
188.868	0.03865
189.037	0.03865
189.207	0.03866
189.376	0.03867
189.546	0.03867
189.715	0.03868
189.885	0.03869
190.054	0.0387
190.223	0.0387
190.393	0.03871
190.562	0.03872
190.732	0.03873
190.901	0.03874
191.071	0.03874
191.24	0.03875
191.41	0.03876
191.579	0.03877
191.748	0.03878
191.918	0.03879
192.087	0.0388
192.257	0.0388
192.426	0.03881
192.595	0.03882
192.765	0.03883
192.934	0.03884
193.103	0.03885
193.273	0.03886
193.442	0.03887
193.612	0.03888
193.781	0.03888
193.95	0.03889
194.12	0.0389
194.289	0.03891
194.458	0.03892
194.628	0.03893
194.797	0.03894
194.966	0.03895
195.135	0.03896
195.305	0.03897
195.474	0.03898
195.643	0.03899
195.813	0.039
195.982	0.039
196.151	0.03901
196.32	0.03902
196.49	0.03903
196.659	0.03904
196.828	0.03905
196.998	0.03906
197.167	0.03907
197.336	0.03908
197.505	0.03909
197.674	0.03909
197.844	0.0391
198.013	0.03911
198.182	0.03912
198.351	0.03913
198.521	0.03914
198.69	0.03914
198.859	0.03915
199.028	0.03916
199.197	0.03917
199.366	0.03917
199.536	0.03918
199.705	0.03919
199.874	0.0392
200.043	0.0392
200.212	0.03921
200.381	0.03922
200.551	0.03922
200.72	0.03923
200.889	0.03924
201.058	0.03924
201.227	0.03925
201.396	0.03925
201.565	0.03926
201.734	0.03927
201.904	0.03927
202.073	0.03928
202.242	0.03928
202.411	0.03928
202.58	0.03929
202.749	0.03929
202.918	0.0393
203.087	0.0393
203.256	0.0393
203.425	0.03931
203.594	0.03931
203.763	0.03931
203.932	0.03932
204.101	0.03932
204.27	0.03932
204.439	0.03932
204.608	0.03932
204.777	0.03932
204.946	0.03932
205.115	0.03932
205.284	0.03932
205.453	0.03932
205.622	0.03932
205.791	0.03932
205.96	0.03932
206.129	0.03932
206.298	0.03932
206.467	0.03932
206.636	0.03932
206.805	0.03931
206.974	0.03931
207.143	0.03931
207.312	0.03931
207.481	0.0393
207.65	0.0393
207.819	0.03929
207.988	0.03929
208.157	0.03928
208.326	0.03928
208.494	0.03927
208.663	0.03927
208.832	0.03926
209.001	0.03926
209.17	0.03925
209.339	0.03924
209.508	0.03923
209.677	0.03923
209.845	0.03922
210.014	0.03921
210.183	0.0392
210.352	0.03919
210.521	0.03918
210.69	0.03917
210.858	0.03916
211.027	0.03915
211.196	0.03914
211.365	0.03913
211.534	0.03912
211.703	0.03911
211.871	0.03909
212.04	0.03908
212.209	0.03907
212.378	0.03905
212.546	0.03904
212.715	0.03903
212.884	0.03901
213.053	0.039
213.221	0.03898
213.39	0.03897
213.559	0.03895
213.728	0.03894
213.896	0.03892
214.065	0.0389
214.234	0.03889
214.403	0.03887
214.571	0.03885
214.74	0.03883
214.909	0.03882
215.077	0.0388
215.246	0.03878
215.415	0.03876
215.583	0.03874
215.752	0.03872
215.921	0.0387
216.089	0.03868
216.258	0.03866
216.427	0.03864
216.595	0.03862
216.764	0.0386
216.933	0.03858
217.101	0.03856
217.27	0.03853
217.439	0.03851
217.607	0.03849
217.776	0.03847
217.944	0.03844
218.113	0.03842
218.282	0.0384
218.45	0.03837
218.619	0.03835
218.787	0.03832
218.956	0.0383
219.124	0.03827
219.293	0.03825
219.462	0.03822
219.63	0.0382
219.799	0.03817
219.967	0.03815
220.136	0.03812
220.304	0.0381
220.473	0.03807
220.641	0.03804
220.81	0.03802
220.978	0.03799
221.147	0.03796
221.315	0.03794
221.484	0.03791
221.652	0.03788
221.821	0.03785
221.989	0.03783
222.158	0.0378
222.326	0.03777
222.495	0.03774
222.663	0.03771
222.832	0.03769
223	0.03766
223.168	0.03763
223.337	0.0376
223.505	0.03757
223.674	0.03754
223.842	0.03752
224.011	0.03749
224.179	0.03746
224.347	0.03743
224.516	0.0374
224.684	0.03737
224.853	0.03734
225.021	0.03731
225.189	0.03729
225.358	0.03726
225.526	0.03723
225.694	0.0372
225.863	0.03717
226.031	0.03714
226.199	0.03711
226.368	0.03708
226.536	0.03705
226.704	0.03703
226.873	0.037
227.041	0.03697
227.209	0.03694
227.378	0.03691
227.546	0.03688
227.714	0.03685
227.883	0.03683
228.051	0.0368
228.219	0.03677
228.387	0.03674
228.556	0.03671
228.724	0.03669
228.892	0.03666
229.06	0.03663
229.229	0.0366
229.397	0.03658
229.565	0.03655
229.733	0.03652
229.902	0.0365
230.07	0.03647
230.238	0.03644
230.406	0.03642
230.574	0.03639
230.743	0.03637
230.911	0.03634
231.079	0.03631
231.247	0.03629
231.415	0.03626
231.584	0.03624
231.752	0.03621
231.92	0.03619
232.088	0.03617
232.256	0.03614
232.424	0.03612
232.592	0.03609
232.761	0.03607
232.929	0.03605
233.097	0.03602
233.265	0.036
233.433	0.03598
233.601	0.03596
233.769	0.03593
233.937	0.03591
234.105	0.03589
234.273	0.03587
234.442	0.03585
234.61	0.03583
234.778	0.03581
234.946	0.03579
235.114	0.03577
235.282	0.03575
235.45	0.03573
235.618	0.03571
235.786	0.03569
235.954	0.03567
236.122	0.03566
236.29	0.03564
236.458	0.03562
236.626	0.0356
236.794	0.03559
236.962	0.03557
237.13	0.03555
237.298	0.03554
237.466	0.03552
237.634	0.03551
237.802	0.03549
237.97	0.03548
238.138	0.03546
238.306	0.03545
238.474	0.03544
238.642	0.03542
238.81	0.03541
238.978	0.0354
239.145	0.03538
239.313	0.03537
239.481	0.03536
239.649	0.03535
239.817	0.03534
239.985	0.03533
240.153	0.03532
240.321	0.03531
240.489	0.0353
240.656	0.03529
240.824	0.03528
240.992	0.03527
241.16	0.03526
241.328	0.03525
241.496	0.03524
241.664	0.03524
241.831	0.03523
241.999	0.03522
242.167	0.03521
242.335	0.03521
242.503	0.0352
242.671	0.03519
242.838	0.03519
243.006	0.03518
243.174	0.03518
243.342	0.03517
243.51	0.03517
243.677	0.03517
243.845	0.03516
244.013	0.03516
244.181	0.03515
244.348	0.03515
244.516	0.03515
244.684	0.03515
244.852	0.03514
245.019	0.03514
245.187	0.03514
245.355	0.03514
245.522	0.03514
245.69	0.03514
245.858	0.03513
246.026	0.03513
246.193	0.03513
246.361	0.03513
246.529	0.03513
246.696	0.03513
246.864	0.03513
247.032	0.03514
247.199	0.03514
247.367	0.03514
247.535	0.03514
247.702	0.03514
247.87	0.03514
248.037	0.03514
248.205	0.03515
248.373	0.03515
248.54	0.03515
248.708	0.03515
248.875	0.03516
249.043	0.03516
249.211	0.03516
249.378	0.03517
249.546	0.03517
249.713	0.03517
249.881	0.03518
250.049	0.03518
250.216	0.03518
250.384	0.03519
250.551	0.03519
250.719	0.0352
250.886	0.0352
251.054	0.0352
251.221	0.03521
251.389	0.03521
251.556	0.03522
251.724	0.03522
251.891	0.03523
252.059	0.03523
252.226	0.03524
252.394	0.03524
252.561	0.03525
252.729	0.03525
252.896	0.03526
253.064	0.03526
253.231	0.03527
253.399	0.03527
253.566	0.03528
253.733	0.03528
253.901	0.03529
254.068	0.0353
254.236	0.0353
254.403	0.03531
254.571	0.03531
254.738	0.03532
254.905	0.03532
255.073	0.03533
255.24	0.03533
255.408	0.03534
255.575	0.03534
255.742	0.03535
255.91	0.03535
256.077	0.03536
256.244	0.03536
256.412	0.03537
256.579	0.03537
256.746	0.03538
256.914	0.03538
257.081	0.03539
257.248	0.03539
257.416	0.03539
257.583	0.0354
257.75	0.0354
257.918	0.03541
258.085	0.03541
258.252	0.03541
258.419	0.03542
258.587	0.03542
258.754	0.03543
258.921	0.03543
259.089	0.03543
259.256	0.03543
259.423	0.03544
259.59	0.03544
259.758	0.03544
259.925	0.03545
260.092	0.03545
260.259	0.03545
260.426	0.03545
260.594	0.03545
260.761	0.03545
260.928	0.03546
261.095	0.03546
261.262	0.03546
261.43	0.03546
261.597	0.03546
261.764	0.03546
261.931	0.03546
262.098	0.03546
262.265	0.03546
262.433	0.03546
262.6	0.03546
262.767	0.03546
262.934	0.03546
263.101	0.03546
263.268	0.03546
263.435	0.03545
263.602	0.03545
263.769	0.03545
263.937	0.03545
264.104	0.03545
264.271	0.03544
264.438	0.03544
264.605	0.03544
264.772	0.03544
264.939	0.03543
265.106	0.03543
265.273	0.03542
265.44	0.03542
265.607	0.03542
265.774	0.03541
265.941	0.03541
266.108	0.0354
266.275	0.0354
266.442	0.03539
266.609	0.03539
266.776	0.03538
266.943	0.03537
267.11	0.03537
267.277	0.03536
267.444	0.03535
267.611	0.03535
267.778	0.03534
267.945	0.03533
268.112	0.03533
268.279	0.03532
268.446	0.03531
268.613	0.0353
268.78	0.03529
268.947	0.03528
269.114	0.03528
269.281	0.03527
269.447	0.03526
269.614	0.03525
269.781	0.03524
269.948	0.03523
270.115	0.03522
270.282	0.03521
270.449	0.0352
270.616	0.03519
270.782	0.03518
270.949	0.03517
271.116	0.03515
271.283	0.03514
271.45	0.03513
271.617	0.03512
271.783	0.03511
271.95	0.0351
272.117	0.03508
272.284	0.03507
272.451	0.03506
272.617	0.03505
272.784	0.03503
272.951	0.03502
273.118	0.03501
273.285	0.035
273.451	0.03498
273.618	0.03497
273.785	0.03495
273.952	0.03494
274.118	0.03493
274.285	0.03491
274.452	0.0349
274.619	0.03489
274.785	0.03487
274.952	0.03486
275.119	0.03484
275.285	0.03483
275.452	0.03481
275.619	0.0348
275.785	0.03479
275.952	0.03477
276.119	0.03476
276.285	0.03474
276.452	0.03473
276.619	0.03471
276.785	0.0347
276.952	0.03468
277.119	0.03467
277.285	0.03465
277.452	0.03464
277.619	0.03462
277.785	0.03461
277.952	0.03459
278.118	0.03458
278.285	0.03456
278.452	0.03455
278.618	0.03453
278.785	0.03452
278.951	0.0345
279.118	0.03449
279.284	0.03447
279.451	0.03446
279.618	0.03444
279.784	0.03443
279.951	0.03441
280.117	0.0344
280.284	0.03438
280.45	0.03437
280.617	0.03435
280.783	0.03434
280.95	0.03432
281.116	0.03431
281.283	0.0343
281.449	0.03428
281.616	0.03427
281.782	0.03425
281.949	0.03424
282.115	0.03423
282.282	0.03421
282.448	0.0342
282.614	0.03419
282.781	0.03417
282.947	0.03416
283.114	0.03415
283.28	0.03413
283.447	0.03412
283.613	0.03411
283.779	0.0341
283.946	0.03409
284.112	0.03407
284.279	0.03406
284.445	0.03405
284.611	0.03404
284.778	0.03403
284.944	0.03402
285.11	0.03401
285.277	0.034
285.443	0.03399
285.609	0.03398
285.776	0.03397
285.942	0.03396
286.108	0.03395
286.275	0.03394
286.441	0.03393
286.607	0.03392
286.774	0.03391
286.94	0.03391
287.106	0.0339
287.272	0.03389
287.439	0.03388
287.605	0.03388
287.771	0.03387
287.938	0.03386
288.104	0.03386
288.27	0.03385
288.436	0.03384
288.603	0.03384
288.769	0.03383
288.935	0.03383
289.101	0.03382
289.267	0.03382
289.434	0.03382
289.6	0.03381
289.766	0.03381
289.932	0.03381
290.098	0.0338
290.264	0.0338
290.431	0.0338
290.597	0.0338
290.763	0.0338
290.929	0.03379
291.095	0.03379
291.261	0.03379
291.428	0.03379
291.594	0.03379
291.76	0.03379
291.926	0.03379
292.092	0.03379
292.258	0.03379
292.424	0.0338
292.59	0.0338
292.756	0.0338
292.922	0.0338
293.089	0.03381
293.255	0.03381
293.421	0.03381
293.587	0.03382
293.753	0.03382
293.919	0.03383
294.085	0.03383
294.251	0.03383
294.417	0.03384
294.583	0.03385
294.749	0.03385
294.915	0.03386
295.081	0.03387
295.247	0.03387
295.413	0.03388
295.579	0.03389
295.745	0.0339
295.911	0.0339
296.077	0.03391
296.243	0.03392
296.409	0.03393
296.575	0.03394
296.741	0.03395
296.906	0.03396
297.072	0.03397
297.238	0.03398
297.404	0.03399
297.57	0.034
297.736	0.03402
297.902	0.03403
298.068	0.03404
298.234	0.03405
298.4	0.03406
298.565	0.03408
298.731	0.03409
298.897	0.03411
299.063	0.03412
299.229	0.03413
299.395	0.03415
299.561	0.03416
299.726	0.03418
299.892	0.03419
300.058	0.03421
300.224	0.03422
300.39	0.03424
300.555	0.03426
300.721	0.03427
300.887	0.03429
301.053	0.03431
301.219	0.03432
301.384	0.03434
301.55	0.03436
301.716	0.03438
301.882	0.03439
302.047	0.03441
302.213	0.03443
302.379	0.03445
302.545	0.03447
302.71	0.03449
302.876	0.03451
303.042	0.03453
303.207	0.03455
303.373	0.03457
303.539	0.03459
303.705	0.03461
303.87	0.03463
304.036	0.03465
304.202	0.03467
304.367	0.03469
304.533	0.03471
304.699	0.03473
304.864	0.03475
305.03	0.03477
305.195	0.0348
305.361	0.03482
305.527	0.03484
305.692	0.03486
305.858	0.03488
306.024	0.0349
306.189	0.03493
306.355	0.03495
306.52	0.03497
306.686	0.03499
306.851	0.03502
307.017	0.03504
307.183	0.03506
307.348	0.03508
307.514	0.03511
307.679	0.03513
307.845	0.03515
308.01	0.03518
308.176	0.0352
308.341	0.03522
308.507	0.03524
308.672	0.03527
308.838	0.03529
309.003	0.03531
309.169	0.03534
309.334	0.03536
309.5	0.03538
309.665	0.03541
309.831	0.03543
309.996	0.03545
310.162	0.03547
310.327	0.0355
310.492	0.03552
310.658	0.03554
310.823	0.03557
310.989	0.03559
311.154	0.03561
311.32	0.03563
311.485	0.03566
311.65	0.03568
311.816	0.0357
311.981	0.03572
312.146	0.03574
312.312	0.03577
312.477	0.03579
312.643	0.03581
312.808	0.03583
312.973	0.03585
313.139	0.03588
313.304	0.0359
313.469	0.03592
313.635	0.03594
313.8	0.03596
313.965	0.03598
314.13	0.036
314.296	0.03602
314.461	0.03604
314.626	0.03606
314.792	0.03608
314.957	0.0361
315.122	0.03612
315.287	0.03614
315.453	0.03616
315.618	0.03618
315.783	0.0362
315.948	0.03622
316.114	0.03624
316.279	0.03626
316.444	0.03628
316.609	0.0363
316.774	0.03631
316.94	0.03633
317.105	0.03635
317.27	0.03637
317.435	0.03638
317.6	0.0364
317.766	0.03642
317.931	0.03643
318.096	0.03645
318.261	0.03647
318.426	0.03648
318.591	0.0365
318.756	0.03651
318.922	0.03653
319.087	0.03654
319.252	0.03656
319.417	0.03657
319.582	0.03659
319.747	0.0366
319.912	0.03662
320.077	0.03663
320.242	0.03664
320.407	0.03666
320.572	0.03667
320.737	0.03668
320.902	0.03669
321.068	0.03671
321.233	0.03672
321.398	0.03673
321.563	0.03674
321.728	0.03675
321.893	0.03676
322.058	0.03677
322.223	0.03678
322.388	0.03679
322.553	0.0368
322.718	0.03681
322.883	0.03682
323.048	0.03683
323.212	0.03684
323.377	0.03685
323.542	0.03686
323.707	0.03686
323.872	0.03687
324.037	0.03688
324.202	0.03689
324.367	0.03689
324.532	0.0369
324.697	0.03691
324.862	0.03691
325.027	0.03692
325.192	0.03692
325.356	0.03693
325.521	0.03693
325.686	0.03694
325.851	0.03694
326.016	0.03695
326.181	0.03695
326.346	0.03696
326.51	0.03696
326.675	0.03696
326.84	0.03697
327.005	0.03697
327.17	0.03697
327.334	0.03697
327.499	0.03698
327.664	0.03698
327.829	0.03698
327.994	0.03698
328.158	0.03698
328.323	0.03698
328.488	0.03699
328.653	0.03699
328.817	0.03699
328.982	0.03699
329.147	0.03699
329.312	0.03699
329.476	0.03699
329.641	0.03699
329.806	0.03698
329.97	0.03698
330.135	0.03698
330.3	0.03698
330.465	0.03698
330.629	0.03698
330.794	0.03698
330.959	0.03697
331.123	0.03697
331.288	0.03697
331.453	0.03697
331.617	0.03696
331.782	0.03696
331.946	0.03696
332.111	0.03695
332.276	0.03695
332.44	0.03695
332.605	0.03694
332.769	0.03694
332.934	0.03694
333.099	0.03693
333.263	0.03693
333.428	0.03692
333.592	0.03692
333.757	0.03691
333.921	0.03691
334.086	0.0369
334.251	0.0369
334.415	0.03689
334.58	0.03689
334.744	0.03688
334.909	0.03688
335.073	0.03687
335.238	0.03687
335.402	0.03686
335.567	0.03686
335.731	0.03685
335.896	0.03685
336.06	0.03684
336.225	0.03683
336.389	0.03683
336.553	0.03682
336.718	0.03682
336.882	0.03681
337.047	0.0368
337.211	0.0368
337.376	0.03679
337.54	0.03679
337.704	0.03678
337.869	0.03677
338.033	0.03677
338.198	0.03676
338.362	0.03676
338.526	0.03675
338.691	0.03674
338.855	0.03674
339.019	0.03673
339.184	0.03673
339.348	0.03672
339.512	0.03671
339.677	0.03671
339.841	0.0367
340.005	0.0367
340.17	0.03669
340.334	0.03669
340.498	0.03668
340.663	0.03667
340.827	0.03667
340.991	0.03666
341.155	0.03666
341.32	0.03665
341.484	0.03665
341.648	0.03664
341.812	0.03664
341.977	0.03663
342.141	0.03663
342.305	0.03662
342.469	0.03662
342.634	0.03662
342.798	0.03661
342.962	0.03661
343.126	0.0366
343.29	0.0366
343.455	0.0366
343.619	0.03659
343.783	0.03659
343.947	0.03659
344.111	0.03658
344.275	0.03658
344.44	0.03658
344.604	0.03657
344.768	0.03657
344.932	0.03657
345.096	0.03657
345.26	0.03657
345.424	0.03656
345.588	0.03656
345.752	0.03656
345.917	0.03656
346.081	0.03656
346.245	0.03656
346.409	0.03656
346.573	0.03656
346.737	0.03656
346.901	0.03656
347.065	0.03656
347.229	0.03656
347.393	0.03656
347.557	0.03656
347.721	0.03657
347.885	0.03657
348.049	0.03657
348.213	0.03657
348.377	0.03657
348.541	0.03658
348.705	0.03658
348.869	0.03658
349.033	0.03659
349.197	0.03659
349.361	0.0366
349.525	0.0366
349.689	0.0366
349.853	0.03661
350.017	0.03661
350.181	0.03662
350.344	0.03663
350.508	0.03663
350.672	0.03664
350.836	0.03665
351	0.03665
351.164	0.03666
351.328	0.03667
351.492	0.03668
351.656	0.03668
351.819	0.03669
351.983	0.0367
352.147	0.03671
352.311	0.03672
352.475	0.03673
352.639	0.03674
352.802	0.03675
352.966	0.03676
353.13	0.03678
353.294	0.03679
353.458	0.0368
353.621	0.03681
353.785	0.03683
353.949	0.03684
354.113	0.03685
354.276	0.03687
354.44	0.03688
354.604	0.03689
354.768	0.03691
354.931	0.03693
355.095	0.03694
355.259	0.03696
355.423	0.03697
355.586	0.03699
355.75	0.03701
355.914	0.03703
356.077	0.03704
356.241	0.03706
356.405	0.03708
356.568	0.0371
356.732	0.03712
356.896	0.03714
357.059	0.03716
357.223	0.03718
357.387	0.0372
357.55	0.03722
357.714	0.03725
357.877	0.03727
358.041	0.03729
358.205	0.03732
358.368	0.03734
358.532	0.03736
358.695	0.03739
358.859	0.03741
359.022	0.03744
359.186	0.03746
359.35	0.03749
359.513	0.03752
359.677	0.03754
359.84	0.03757
360.004	0.0376
360.167	0.03763
360.331	0.03766
360.494	0.03769
360.658	0.03772
360.821	0.03775
360.985	0.03778
361.148	0.03781
361.312	0.03784
361.475	0.03787
361.639	0.03791
361.802	0.03794
361.966	0.03797
362.129	0.03801
362.292	0.03804
362.456	0.03808
362.619	0.03811
362.783	0.03815
362.946	0.03818
363.11	0.03822
363.273	0.03826
363.436	0.03829
363.6	0.03833
363.763	0.03837
363.926	0.03841
364.09	0.03845
364.253	0.03849
364.416	0.03853
364.58	0.03857
364.743	0.03861
364.906	0.03866
365.07	0.0387
365.233	0.03874
365.396	0.03878
365.56	0.03883
365.723	0.03887
365.886	0.03892
366.05	0.03896
366.213	0.03901
366.376	0.03906
366.539	0.0391
366.703	0.03915
366.866	0.0392
367.029	0.03925
367.192	0.0393
367.356	0.03935
367.519	0.0394
367.682	0.03945
367.845	0.0395
368.009	0.03955
368.172	0.0396
368.335	0.03966
368.498	0.03971
368.661	0.03977
368.824	0.03982
368.988	0.03988
369.151	0.03993
369.314	0.03999
369.477	0.04004
369.64	0.0401
369.803	0.04016
369.966	0.04022
370.13	0.04028
370.293	0.04034
370.456	0.0404
370.619	0.04046
370.782	0.04052
370.945	0.04058
371.108	0.04065
371.271	0.04071
371.434	0.04077
371.597	0.04084
371.76	0.0409
371.923	0.04097
372.086	0.04104
372.249	0.0411
372.413	0.04117
372.576	0.04124
372.739	0.04131
372.902	0.04138
373.065	0.04145
373.228	0.04152
373.391	0.04159
373.553	0.04166
373.716	0.04173
373.879	0.04181
374.042	0.04188
374.205	0.04196
374.368	0.04203
374.531	0.04211
374.694	0.04218
374.857	0.04226
375.02	0.04234
375.183	0.04242
375.346	0.0425
375.509	0.04258
375.672	0.04266
375.834	0.04274
375.997	0.04282
376.16	0.0429
376.323	0.04298
376.486	0.04307
376.649	0.04315
376.812	0.04324
376.974	0.04333
377.137	0.04341
377.3	0.0435
377.463	0.04359
377.626	0.04368
377.789	0.04377
377.951	0.04386
378.114	0.04395
378.277	0.04404
378.44	0.04413
378.602	0.04423
378.765	0.04432
378.928	0.04441
379.091	0.04451
379.253	0.04461
379.416	0.0447
379.579	0.0448
379.742	0.0449
379.904	0.045
380.067	0.0451
380.23	0.0452
380.392	0.0453
380.555	0.0454
380.718	0.04551
380.881	0.04561
381.043	0.04572
381.206	0.04582
381.369	0.04593
381.531	0.04603
381.694	0.04614
381.856	0.04625
382.019	0.04636
382.182	0.04647
382.344	0.04658
382.507	0.04669
382.67	0.04681
382.832	0.04692
382.995	0.04703
383.157	0.04715
383.32	0.04727
383.482	0.04738
383.645	0.0475
383.808	0.04762
383.97	0.04774
384.133	0.04786
384.295	0.04798
384.458	0.0481
384.62	0.04822
384.783	0.04835
384.945	0.04847
385.108	0.0486
385.27	0.04872
385.433	0.04885
385.595	0.04898
385.758	0.04911
385.92	0.04924
386.083	0.04937
386.245	0.0495
386.407	0.04963
386.57	0.04976
386.732	0.0499
386.895	0.05003
387.057	0.05017
387.22	0.0503
387.382	0.05044
387.544	0.05058
387.707	0.05072
387.869	0.05086
388.032	0.051
388.194	0.05114
388.356	0.05128
388.519	0.05143
388.681	0.05157
388.843	0.05172
389.006	0.05186
389.168	0.05201
389.33	0.05216
389.493	0.05231
389.655	0.05246
389.817	0.05261
389.98	0.05276
390.142	0.05291
390.304	0.05307
390.466	0.05322
390.629	0.05338
390.791	0.05353
390.953	0.05369
391.115	0.05385
391.278	0.05401
391.44	0.05417
391.602	0.05433
391.764	0.05449
391.927	0.05465
392.089	0.05481
392.251	0.05498
392.413	0.05514
392.575	0.05531
392.738	0.05548
392.9	0.05564
393.062	0.05581
393.224	0.05598
393.386	0.05615
393.548	0.05632
393.71	0.05649
393.873	0.05667
394.035	0.05684
394.197	0.05702
394.359	0.05719
394.521	0.05737
394.683	0.05755
394.845	0.05772
395.007	0.0579
395.169	0.05808
395.331	0.05827
395.494	0.05845
395.656	0.05863
395.818	0.05881
395.98	0.059
396.142	0.05918
396.304	0.05937
396.466	0.05956
396.628	0.05974
396.79	0.05993
396.952	0.06012
397.114	0.06031
397.276	0.0605
397.438	0.0607
397.6	0.06089
397.762	0.06108
397.924	0.06128
398.086	0.06147
398.248	0.06167
398.409	0.06187
398.571	0.06206
398.733	0.06226
398.895	0.06246
399.057	0.06266
399.219	0.06286
399.381	0.06307
399.543	0.06327
399.705	0.06347
399.867	0.06368
400.028	0.06388
400.19	0.06409
400.352	0.06429
400.514	0.0645
400.676	0.06471
400.838	0.06492
401	0.06513
401.161	0.06534
401.323	0.06555
401.485	0.06576
401.647	0.06598
401.809	0.06619
401.97	0.0664
402.132	0.06662
402.294	0.06683
402.456	0.06705
402.617	0.06727
402.779	0.06749
402.941	0.0677
403.103	0.06792
403.264	0.06814
403.426	0.06836
403.588	0.06858
403.75	0.06881
403.911	0.06903
404.073	0.06925
404.235	0.06948
404.396	0.0697
404.558	0.06993
404.72	0.07015
404.881	0.07038
405.043	0.07061
405.205	0.07083
405.366	0.07106
405.528	0.07129
405.69	0.07152
405.851	0.07175
406.013	0.07198
406.174	0.07221
406.336	0.07245
406.498	0.07268
406.659	0.07291
406.821	0.07315
406.982	0.07338
407.144	0.07362
407.305	0.07385
407.467	0.07409
407.628	0.07432
407.79	0.07456
407.952	0.0748
408.113	0.07504
408.275	0.07528
408.436	0.07552
408.598	0.07576
408.759	0.076
408.921	0.07624
409.082	0.07648
409.244	0.07672
409.405	0.07696
409.566	0.07721
409.728	0.07745
409.889	0.07769
410.051	0.07794
410.212	0.07818
410.374	0.07843
410.535	0.07867
410.696	0.07892
410.858	0.07917
411.019	0.07941
411.181	0.07966
411.342	0.07991
411.503	0.08016
411.665	0.08041
411.826	0.08066
411.987	0.08091
412.149	0.08116
412.31	0.08141
412.471	0.08166
412.633	0.08191
412.794	0.08216
412.955	0.08241
413.117	0.08266
413.278	0.08292
413.439	0.08317
413.601	0.08342
413.762	0.08368
413.923	0.08393
414.084	0.08419
414.246	0.08444
414.407	0.0847
414.568	0.08495
414.729	0.08521
414.891	0.08546
415.052	0.08572
415.213	0.08598
415.374	0.08624
415.535	0.08649
415.697	0.08675
415.858	0.08701
416.019	0.08727
416.18	0.08753
416.341	0.08779
416.502	0.08805
416.664	0.08831
416.825	0.08857
416.986	0.08883
417.147	0.08909
417.308	0.08935
417.469	0.08961
417.63	0.08987
417.791	0.09013
417.953	0.0904
418.114	0.09066
418.275	0.09092
418.436	0.09119
418.597	0.09145
418.758	0.09171
418.919	0.09198
419.08	0.09224
419.241	0.09251
419.402	0.09277
419.563	0.09304
419.724	0.0933
419.885	0.09357
420.046	0.09383
420.207	0.0941
420.368	0.09437
420.529	0.09463
420.69	0.0949
420.851	0.09517
421.012	0.09544
421.173	0.0957
421.334	0.09597
421.495	0.09624
421.656	0.09651
421.817	0.09678
421.978	0.09705
422.138	0.09732
422.299	0.09759
422.46	0.09786
422.621	0.09813
422.782	0.0984
422.943	0.09868
423.104	0.09895
423.265	0.09922
423.425	0.09949
423.586	0.09977
423.747	0.10004
423.908	0.10031
424.069	0.10059
424.23	0.10086
424.39	0.10114
424.551	0.10141
424.712	0.10169
424.873	0.10196
425.034	0.10224
425.194	0.10252
425.355	0.10279
425.516	0.10307
425.677	0.10335
425.837	0.10363
425.998	0.10391
426.159	0.10419
426.32	0.10447
426.48	0.10475
426.641	0.10503
426.802	0.10531
426.962	0.10559
427.123	0.10587
427.284	0.10615
427.444	0.10644
427.605	0.10672
427.766	0.107
427.926	0.10729
428.087	0.10757
428.248	0.10786
428.408	0.10814
428.569	0.10843
428.73	0.10872
428.89	0.10901
429.051	0.10929
429.211	0.10958
429.372	0.10987
429.532	0.11016
429.693	0.11045
429.854	0.11074
430.014	0.11104
430.175	0.11133
430.335	0.11162
430.496	0.11192
430.656	0.11221
430.817	0.1125
430.977	0.1128
431.138	0.1131
431.298	0.11339
431.459	0.11369
431.619	0.11399
431.78	0.11429
431.94	0.11459
432.101	0.11489
432.261	0.1152
432.422	0.1155
432.582	0.1158
432.743	0.11611
432.903	0.11641
433.063	0.11672
433.224	0.11702
433.384	0.11733
433.545	0.11764
433.705	0.11795
433.865	0.11826
434.026	0.11857
434.186	0.11889
434.346	0.1192
434.507	0.11952
434.667	0.11983
434.828	0.12015
434.988	0.12047
435.148	0.12078
435.309	0.1211
435.469	0.12142
435.629	0.12175
435.789	0.12207
435.95	0.12239
436.11	0.12272
436.27	0.12305
436.431	0.12337
436.591	0.1237
436.751	0.12403
436.911	0.12437
437.072	0.1247
437.232	0.12503
437.392	0.12537
437.552	0.1257
437.712	0.12604
437.873	0.12638
438.033	0.12672
438.193	0.12706
438.353	0.12741
438.513	0.12775
438.674	0.1281
438.834	0.12845
438.994	0.1288
439.154	0.12915
439.314	0.1295
439.474	0.12985
439.634	0.13021
439.794	0.13056
439.955	0.13092
440.115	0.13128
440.275	0.13164
440.435	0.13201
440.595	0.13237
440.755	0.13274
440.915	0.13311
441.075	0.13348
441.235	0.13385
441.395	0.13422
441.555	0.1346
441.715	0.13497
441.875	0.13535
442.035	0.13573
442.195	0.13611
442.355	0.1365
442.515	0.13688
442.675	0.13727
442.835	0.13766
442.995	0.13805
443.155	0.13845
443.315	0.13884
443.475	0.13924
443.635	0.13964
443.795	0.14004
443.955	0.14045
444.115	0.14085
444.275	0.14126
444.435	0.14167
444.595	0.14208
444.754	0.1425
444.914	0.14291
445.074	0.14333
445.234	0.14375
445.394	0.14418
445.554	0.1446
445.714	0.14503
445.873	0.14546
446.033	0.14589
446.193	0.14633
446.353	0.14677
446.513	0.14721
446.673	0.14765
446.832	0.14809
446.992	0.14854
447.152	0.14899
447.312	0.14944
447.471	0.14989
447.631	0.15035
447.791	0.15081
447.951	0.15127
448.11	0.15174
448.27	0.1522
448.43	0.15267
448.59	0.15315
448.749	0.15362
448.909	0.1541
449.069	0.15458
449.228	0.15506
449.388	0.15555
449.548	0.15604
449.707	0.15653
449.867	0.15702
450.027	0.15752
450.186	0.15802
450.346	0.15852
450.506	0.15903
450.665	0.15954
450.825	0.16005
450.984	0.16056
451.144	0.16108
451.304	0.1616
451.463	0.16212
451.623	0.16265
451.782	0.16318
451.942	0.16371
452.101	0.16425
452.261	0.16479
452.42	0.16533
452.58	0.16587
452.74	0.16642
452.899	0.16697
453.059	0.16753
453.218	0.16809
453.378	0.16865
453.537	0.16921
453.697	0.16978
453.856	0.17035
454.015	0.17092
454.175	0.1715
454.334	0.17208
454.494	0.17266
454.653	0.17325
454.813	0.17384
454.972	0.17444
455.131	0.17503
455.291	0.17564
455.45	0.17624
455.61	0.17685
455.769	0.17746
455.928	0.17807
456.088	0.17869
456.247	0.17931
456.406	0.17994
456.566	0.18057
456.725	0.1812
456.884	0.18184
457.044	0.18248
457.203	0.18312
457.362	0.18377
457.522	0.18442
457.681	0.18508
457.84	0.18573
458	0.1864
458.159	0.18706
458.318	0.18773
458.477	0.18841
458.637	0.18908
458.796	0.18977
458.955	0.19045
459.114	0.19114
459.274	0.19183
459.433	0.19253
459.592	0.19323
459.751	0.19393
459.91	0.19464
460.069	0.19535
460.229	0.19607
460.388	0.19679
460.547	0.19751
460.706	0.19824
460.865	0.19897
461.024	0.19971
461.184	0.20045
461.343	0.2012
461.502	0.20194
461.661	0.2027
461.82	0.20345
461.979	0.20421
462.138	0.20498
462.297	0.20575
462.456	0.20652
462.615	0.2073
462.774	0.20808
462.933	0.20886
463.092	0.20965
463.251	0.21045
463.411	0.21125
463.57	0.21205
463.729	0.21285
463.888	0.21367
464.047	0.21448
464.205	0.2153
464.364	0.21612
464.523	0.21695
464.682	0.21778
464.841	0.21862
465	0.21946
465.159	0.22031
465.318	0.22116
465.477	0.22201
465.636	0.22287
465.795	0.22373
465.954	0.2246
466.113	0.22547
466.272	0.22635
466.43	0.22723
466.589	0.22811
466.748	0.229
466.907	0.2299
467.066	0.23079
467.225	0.2317
467.384	0.2326
467.542	0.23352
467.701	0.23443
467.86	0.23535
468.019	0.23628
468.178	0.23721
468.336	0.23814
468.495	0.23908
468.654	0.24002
468.813	0.24097
468.972	0.24192
469.13	0.24288
469.289	0.24384
469.448	0.24481
469.606	0.24578
469.765	0.24676
469.924	0.24774
470.083	0.24872
470.241	0.24971
470.4	0.2507
470.559	0.2517
470.717	0.25271
470.876	0.25371
471.035	0.25473
471.193	0.25574
471.352	0.25676
471.511	0.25779
471.669	0.25882
471.828	0.25986
471.987	0.2609
472.145	0.26194
472.304	0.26299
472.462	0.26405
472.621	0.26511
472.779	0.26617
472.938	0.26724
473.097	0.26831
473.255	0.26939
473.414	0.27047
473.572	0.27156
473.731	0.27265
473.889	0.27375
474.048	0.27485
474.206	0.27596
474.365	0.27707
474.523	0.27818
474.682	0.2793
474.84	0.28043
474.999	0.28156
475.157	0.28269
475.316	0.28383
475.474	0.28498
475.633	0.28612
475.791	0.28728
475.949	0.28844
476.108	0.2896
476.266	0.29077
476.425	0.29194
476.583	0.29311
476.741	0.2943
476.9	0.29548
477.058	0.29667
477.217	0.29787
477.375	0.29907
477.533	0.30028
477.692	0.30149
477.85	0.3027
478.008	0.30392
478.167	0.30514
478.325	0.30637
478.483	0.3076
478.641	0.30884
478.8	0.31009
478.958	0.31133
479.116	0.31259
479.275	0.31384
479.433	0.3151
479.591	0.31637
479.749	0.31764
479.908	0.31892
480.066	0.3202
480.224	0.32148
480.382	0.32277
480.54	0.32406
480.699	0.32536
480.857	0.32666
481.015	0.32797
481.173	0.32928
481.331	0.3306
481.49	0.33192
481.648	0.33325
481.806	0.33458
481.964	0.33591
482.122	0.33725
482.28	0.3386
482.438	0.33995
482.596	0.3413
482.754	0.34266
482.913	0.34402
483.071	0.34539
483.229	0.34676
483.387	0.34813
483.545	0.34951
483.703	0.3509
483.861	0.35229
484.019	0.35368
484.177	0.35508
484.335	0.35648
484.493	0.35788
484.651	0.3593
484.809	0.36071
484.967	0.36213
485.125	0.36355
485.283	0.36498
485.441	0.36641
485.599	0.36785
485.757	0.36929
485.915	0.37074
486.073	0.37219
486.231	0.37364
486.389	0.3751
486.546	0.37656
486.704	0.37802
486.862	0.37949
487.02	0.38097
[truncated: 1,651 more rows]

## Sheet: S21
S21
Time(ps)	Normalized ΔOD	Fitting Normalized ΔOD		Time(ps)	Normalized ΔOD	Fitting Normalized ΔOD
BTO				Au/BTO
0	-4.02e-06	0		0	-2.189e-05	0
0.39987	5.251e-05	0		0.39956	4.85e-05	0
0.7996	3.374e-05	0		0.80044	7.23e-06	0
1.19973	-7.071e-05	0		1.19978	-2.659e-05	0
1.59947	6.4e-06	0		1.6	-1.257e-05	0
1.99947	-2.94e-06	0		1.99933	-2.853e-05	0
2.39987	-6.475e-05	0		2.39933	5.99e-05	0
2.79933	-1.415e-05	0		2.79956	-3.576e-05	0
3.19947	0.00010534	0		3.19933	-2.467e-05	0
3.40093	-7.379e-05	0		3.6	1.836e-05	0
3.60093	2.835e-05	0		3.99933	-5.87e-06	0
3.80093	2.552e-05	0		4.20067	2.46e-06	0
4.00093	5.583e-05	0		4.40067	-2.3e-05	0
4.20107	-1.975e-05	0		4.60067	4.203e-05	0
4.40067	2.88e-06	0		4.80067	-3.4e-05	0
4.60053	-8.7e-07	0		5.00067	-6.842e-05	0
4.80053	-6.33e-06	0		5.20089	-8.18e-06	0
4.8996	6.344e-05	0		5.40089	-3.162e-05	0
5.00067	3.782e-05	0		5.50067	1.82e-06	0
5.10013	6.756e-05	0		5.6	-1.022e-05	0
5.20013	-1.175e-05	0		5.70067	-3.051e-05	0
5.30027	1.817e-05	0		5.79933	5.81e-05	0
5.3992	2.587e-05	0		5.89978	9.6e-05	0
5.50027	2.524e-05	0		5.99956	-0.0001067	0
5.54933	4.325e-05	0		6.04933	-1.423e-05	0
5.59933	2.387e-05	0		6.09867	-9.186e-05	0
5.6488	2.03e-06	0		6.14933	4.438e-05	0
5.69893	8.212e-05	0		6.19911	-3.319e-05	1.6e-07
5.7492	8.72e-06	0		6.24911	5.404e-05	3.22e-06
5.7992	-2.255e-05	0		6.29889	-5.616e-05	3.64e-05
5.8492	7.313e-05	0		6.32	0.00014718	8.59e-05
5.89947	0.00017685	0		6.34	9.734e-05	0.00017685
5.94907	8.115e-05	0		6.35978	0.00024722	0.00033149
5.99933	7.859e-05	0		6.37933	0.00043835	0.0005685
6.0488	4.109e-05	0		6.40044	0.00076962	0.0009315
6.09907	1.152e-05	2e-08		6.41956	0.00129	0.00135
6.14933	-3.409e-05	6.6e-07		6.44022	0.00176	0.00187
6.19947	4.275e-05	1.073e-05		6.45933	0.00238	0.00236
6.2492	0.00013133	9.704e-05		6.47978	0.00301	0.00284
6.29933	0.00045191	0.0005157		6.49911	0.00334	0.0032
6.3492	0.00167	0.00163		6.51956	0.00361	0.00347
6.39907	0.00319	0.00329		6.53956	0.00371	0.00362
6.44893	0.00469	0.00467		6.55978	0.00373	0.00366
6.49893	0.00571	0.00531		6.57933	0.00359	0.00365
6.54907	0.00534	0.00548		6.59978	0.00339	0.00359
6.59867	0.00566	0.0055		6.61978	0.00331	0.00352
6.64933	0.00522	0.0055		6.63956	0.00337	0.00346
6.6992	0.0056	0.0055		6.66	0.00336	0.0034
6.74893	0.00546	0.0055		6.67933	0.0031	0.00335
6.79933	0.00541	0.0055		6.7	0.00325	0.00331
6.84907	0.00553	0.0055		6.75089	0.0032	0.00325
6.8988	0.00533	0.0055		6.79911	0.00322	0.00322
6.94907	0.00524	0.0055		6.84844	0.00319	0.0032
6.9992	0.00533	0.0055		6.89867	0.00316	0.00319
7.04893	0.00532	0.0055		6.94844	0.00331	0.00318
7.09907	0.00546	0.0055		6.99911	0.00317	0.00318
7.14933	0.00566	0.0055		7.04933	0.00314	0.00318
7.19893	0.00578	0.0055		7.09911	0.00319	0.00318
7.24893	0.00556	0.0055		7.14933	0.00323	0.00318
7.2992	0.00578	0.00549		7.19911	0.0032	0.00317
7.34907	0.00523	0.00549		7.3	0.00305	0.00317
7.39907	0.00546	0.00549		7.4	0.0031	0.00317
7.44867	0.00537	0.00549		7.5	0.00313	0.00317
7.4988	0.00575	0.00549		7.59911	0.00325	0.00317
7.60013	0.00554	0.00549		7.70044	0.00314	0.00317
7.70013	0.00544	0.00549		7.80022	0.00314	0.00317
7.7996	0.00485	0.00549		7.9	0.00314	0.00317
7.89987	0.00541	0.00549		7.99956	0.00308	0.00317
7.99947	0.00603	0.00549		8.09978	0.00327	0.00317
8.09987	0.00538	0.00549		8.19911	0.0032	0.00317
8.1996	0.00541	0.00549		8.30022	0.00316	0.00317
8.30027	0.00532	0.00549		8.40022	0.00317	0.00317
8.40027	0.0056	0.00548		8.49956	0.00325	0.00317
8.49987	0.00546	0.00548		8.59956	0.0032	0.00317
8.59987	0.00542	0.00548		8.70044	0.00318	0.00316
8.6996	0.00572	0.00548		8.79978	0.00309	0.00316
8.7992	0.00526	0.00548		8.89956	0.00319	0.00316
8.89973	0.00513	0.00548		8.99889	0.00309	0.00316
8.99893	0.00558	0.00548		9.10044	0.00311	0.00316
9.09973	0.00572	0.00548		9.19933	0.00312	0.00316
9.2	0.00519	0.00548		9.40067	0.00325	0.00316
9.30053	0.00553	0.00548		9.60044	0.00319	0.00316
9.39987	0.00553	0.00547		9.80067	0.00316	0.00316
9.49987	0.00542	0.00547		10.0011	0.00315	0.00316
9.70067	0.00556	0.00547		10.2011	0.00311	0.00315
9.90067	0.00563	0.00547		10.4009	0.00332	0.00315
10.1009	0.0054	0.00547		10.6007	0.00315	0.00315
10.3008	0.0055	0.00547		10.8007	0.00326	0.00315
10.5007	0.0052	0.00546		11.0009	0.00322	0.00315
10.7008	0.0054	0.00546		11.2007	0.00318	0.00315
10.9008	0.00529	0.00546		11.4007	0.0032	0.00315
11.1008	0.00563	0.00546		11.6007	0.00324	0.00315
11.3007	0.00569	0.00546		11.8011	0.00325	0.00314
11.5005	0.00547	0.00545		12.0009	0.00322	0.00314
11.7009	0.00533	0.00545		12.2007	0.0032	0.00314
11.9009	0.00596	0.00545		12.4009	0.00304	0.00314
12.1011	0.00556	0.00545		12.6004	0.00311	0.00314
12.3007	0.00595	0.00545		12.8007	0.00309	0.00314
12.5007	0.00551	0.00545		13.0007	0.00316	0.00314
12.7007	0.00558	0.00544		13.2007	0.00321	0.00314
12.9004	0.00541	0.00544		13.6998	0.00319	0.00313
13.1007	0.00517	0.00544		14.1993	0.00319	0.00313
13.3007	0.0056	0.00544		14.6993	0.00308	0.00313
13.5003	0.00491	0.00544		15.2	0.0032	0.00312
14.0008	0.00542	0.00543		15.7	0.0031	0.00312
14.4993	0.00572	0.00543		16.1993	0.00302	0.00312
15	0.00537	0.00542		16.6993	0.00307	0.00311
15.5003	0.00521	0.00542		17.1993	0.00311	0.00311
15.9992	0.00525	0.00541		17.7007	0.0031	0.00311
16.4999	0.00555	0.00541		18.1993	0.00309	0.00311
16.9991	0.00547	0.0054		18.6991	0.00299	0.0031
17.4995	0.00539	0.0054		19.1998	0.00309	0.0031
18.0003	0.00543	0.00539		19.6993	0.00319	0.0031
18.4993	0.00556	0.00539		20.1996	0.00319	0.00309
18.9997	0.00543	0.00539		20.6993	0.00312	0.00309
19.4993	0.00548	0.00538		21.1998	0.00311	0.00309
19.9995	0.00515	0.00538		21.6996	0.0031	0.00308
20.4995	0.0056	0.00537		22.1993	0.00302	0.00308
20.9992	0.00538	0.00537		22.7	0.00314	0.00308
21.4995	0.00541	0.00536		23.1996	0.00306	0.00308
21.9995	0.00522	0.00536		24.2007	0.00315	0.00307
22.4999	0.00496	0.00535		25.1993	0.00313	0.00306
23	0.00553	0.00535		26.2002	0.00313	0.00306
23.4999	0.00519	0.00535		27.1998	0.00306	0.00305
24.5003	0.00531	0.00534		28.1993	0.00313	0.00305
25.5005	0.00551	0.00533		29.2	0.00307	0.00304
26.4997	0.00549	0.00532		30.2	0.00298	0.00303
27.4993	0.0052	0.00531		31.1998	0.0031	0.00303
28.5	0.00554	0.0053		32.2007	0.00307	0.00302
29.4993	0.00534	0.00529		33.2	0.00303	0.00302
30.4999	0.0052	0.00529		34.2007	0.00305	0.00301
31.5007	0.00547	0.00528		35.2	0.00307	0.00301
32.5004	0.0052	0.00527		36.1993	0.00301	0.003
33.4997	0.00543	0.00526		37.1996	0.00302	0.003
34.4995	0.0056	0.00525		38.1996	0.00297	0.00299
35.4993	0.00526	0.00524		39.2002	0.00294	0.00299
36.5	0.00511	0.00524		40.2004	0.00301	0.00298
37.4996	0.00524	0.00523		41.2002	0.00295	0.00297
38.4993	0.00535	0.00522		42.1998	0.00298	0.00297
39.4996	0.00536	0.00521		43.2	0.00293	0.00296
40.5001	0.0052	0.0052		44.1993	0.00294	0.00296
41.5	0.00491	0.0052		45.1993	0.00291	0.00295
42.5003	0.00487	0.00519		46.2	0.00296	0.00295
43.4997	0.00511	0.00518		47.2002	0.00285	0.00294
44.4997	0.00504	0.00517		48.1998	0.00299	0.00294
45.4999	0.0053	0.00517		49.2	0.00301	0.00293
46.4999	0.00504	0.00516		50.2002	0.00293	0.00293
47.5003	0.00485	0.00515		51.2007	0.00286	0.00292
48.5	0.00511	0.00514		52.1993	0.00293	0.00292
49.5007	0.00527	0.00513		53.1996	0.00294	0.00291
50.4997	0.00522	0.00513		55.2007	0.00284	0.0029
51.5001	0.00524	0.00512		57.2004	0.00273	0.00289
52.4997	0.00517	0.00511		59.2007	0.00284	0.00288
53.5003	0.00537	0.00511		61.2007	0.00274	0.00287
55.5007	0.005	0.00509		63.2002	0.00293	0.00287
57.5004	0.00491	0.00508		65.2002	0.00281	0.00286
59.5007	0.00481	0.00506		67.1998	0.00292	0.00285
61.5007	0.00496	0.00505		69.2002	0.0029	0.00284
63.5007	0.005	0.00503		71.2007	0.00278	0.00283
65.5007	0.00494	0.00502		73.2009	0.00259	0.00282
67.5009	0.00524	0.00501		75.2004	0.00281	0.00281
69.5005	0.00481	0.00499		77.2004	0.00279	0.0028
71.5012	0.00505	0.00498		79.2009	0.00288	0.00279
73.5001	0.00472	0.00497		81.1993	0.00277	0.00279
75.5007	0.00495	0.00495		83.1998	0.00277	0.00278
77.4995	0.00484	0.00494		85.1998	0.00273	0.00277
79.5007	0.00474	0.00493		87.2009	0.00263	0.00276
81.5007	0.00499	0.00492		89.2007	0.00273	0.00275
83.5007	0.00495	0.0049		91.2002	0.0028	0.00275
85.5004	0.00499	0.00489		93.2009	0.0026	0.00274
87.5	0.00496	0.00488		95.2004	0.00267	0.00273
89.5007	0.0053	0.00487		97.2007	0.00274	0.00272
91.5011	0.00483	0.00485		99.2	0.00273	0.00271
93.5001	0.00498	0.00484		101.2	0.00276	0.00271
95.5008	0.00477	0.00483		103.201	0.00277	0.0027
97.5007	0.00475	0.00482		105.199	0.0028	0.00269
99.4996	0.00465	0.00481		107.201	0.00263	0.00268
101.501	0.00479	0.0048		109.201	0.00268	0.00268
103.501	0.00476	0.00479		111.2	0.00263	0.00267
105.5	0.0046	0.00477		113.2	0.00271	0.00266
107.501	0.00484	0.00476		118.2	0.00264	0.00265
109.501	0.00433	0.00475		123.2	0.00256	0.00263
111.501	0.00465	0.00474		128.2	0.00268	0.00261
113.5	0.0048	0.00473		133.2	0.00258	0.0026
118.5	0.00491	0.00471		138.2	0.00257	0.00258
123.5	0.00442	0.00468		143.199	0.00249	0.00257
128.5	0.00456	0.00465		148.2	0.00254	0.00255
133.499	0.00437	0.00463		153.199	0.00247	0.00254
138.499	0.00473	0.00461		158.2	0.00262	0.00252
143.499	0.00461	0.00458		163.2	0.00253	0.00251
148.5	0.00488	0.00456		168.199	0.00263	0.00249
153.5	0.00468	0.00454		173.2	0.0025	0.00248
158.5	0.0045	0.00452		178.199	0.00247	0.00247
163.5	0.00466	0.00449		183.2	0.00238	0.00246
168.5	0.00442	0.00447		188.2	0.00234	0.00244
173.5	0.00452	0.00445		193.2	0.00253	0.00243
178.5	0.00462	0.00443		198.2	0.00247	0.00242
183.5	0.00461	0.00441		203.2	0.00237	0.00241
188.5	0.00448	0.00439		208.2	0.00241	0.0024
193.499	0.00442	0.00437		213.2	0.00243	0.00239
198.499	0.00445	0.00435		218.2	0.00239	0.00238
203.5	0.00442	0.00434		223.2	0.00228	0.00236
208.5	0.00449	0.00432		228.2	0.00244	0.00235
213.5	0.00449	0.0043		233.2	0.00245	0.00234
218.5	0.00415	0.00428		238.2	0.00232	0.00233
223.5	0.00443	0.00426		243.199	0.00229	0.00232
228.5	0.00398	0.00425		248.2	0.00226	0.00231
233.499	0.0042	0.00423		253.2	0.00238	0.00231
238.5	0.00412	0.00421		258.2	0.00231	0.0023
243.5	0.00424	0.0042		263.2	0.00228	0.00229
248.5	0.00409	0.00418		268.199	0.00229	0.00228
253.499	0.00418	0.00417		273.2	0.00221	0.00227
258.499	0.00425	0.00415		278.2	0.00229	0.00226
263.5	0.00406	0.00413		283.201	0.00226	0.00225
268.5	0.00407	0.00412		288.2	0.00226	0.00224
273.5	0.00405	0.0041		293.199	0.00217	0.00224
278.499	0.00397	0.00409		298.199	0.00223	0.00223
283.5	0.00433	0.00407		303.2	0.00232	0.00222
288.5	0.00396	0.00406		308.2	0.00217	0.00221
293.5	0.00389	0.00405		313.2	0.00215	0.0022
298.5	0.00403	0.00403		323.199	0.00221	0.00219
303.5	0.00402	0.00402		333.199	0.00222	0.00217
308.5	0.00399	0.004		343.2	0.00226	0.00216
313.5	0.00381	0.00399		353.2	0.00212	0.00215
323.5	0.00392	0.00396		363.2	0.00221	0.00213
333.499	0.00384	0.00394		373.199	0.00212	0.00212
343.499	0.00389	0.00391		383.2	0.00213	0.00211
353.5	0.00392	0.00388		393.2	0.00215	0.00209
363.499	0.00405	0.00386		403.199	0.00221	0.00208
373.5	0.00373	0.00383		413.2	0.00207	0.00207
383.499	0.00364	0.00381		423.2	0.002	0.00206
393.499	0.00383	0.00379		433.199	0.00206	0.00204
403.499	0.00366	0.00376		443.2	0.00208	0.00203
413.5	0.00381	0.00374		453.2	0.00191	0.00202
423.5	0.00389	0.00371		463.2	0.00203	0.00201
433.5	0.00393	0.00369		473.2	0.00203	0.002
443.5	0.00354	0.00367		483.2	0.00195	0.00199
453.5	0.00365	0.00365		493.2	0.00195	0.00198
463.5	0.00352	0.00362		503.2	0.00193	0.00197
473.5	0.00337	0.0036		513.2	0.00199	0.00196
483.5	0.00357	0.00358		523.2	0.00189	0.00195
493.499	0.00349	0.00356		533.2	0.00193	0.00194
503.499	0.00347	0.00354		543.2	0.00198	0.00193
513.5	0.00363	0.00352		553.2	0.00181	0.00192
523.5	0.0036	0.0035		563.199	0.0019	0.00191
533.5	0.0033	0.00348		573.2	0.00204	0.0019
543.5	0.00319	0.00346		583.2	0.00194	0.00189
553.5	0.00351	0.00343		593.2	0.00188	0.00188
563.5	0.00308	0.00341		603.2	0.00186	0.00187
573.5	0.00344	0.00339		613.2	0.00182	0.00186
583.5	0.00354	0.00337		623.199	0.00186	0.00185
593.5	0.00348	0.00335		633.199	0.00186	0.00184
603.499	0.00327	0.00334		643.2	0.00193	0.00183
613.5	0.00343	0.00332		653.2	0.00175	0.00182
623.499	0.00337	0.0033		663.2	0.00176	0.00181
633.5	0.00334	0.00328		673.2	0.00172	0.00181
643.5	0.00329	0.00326		683.2	0.00173	0.0018
653.5	0.00334	0.00324		693.2	0.00165	0.00179
663.5	0.00319	0.00322		703.2	0.00188	0.00178
673.499	0.00307	0.0032		713.2	0.00184	0.00177
683.5	0.00328	0.00318		723.2	0.00174	0.00176
693.5	0.00274	0.00317		733.2	0.0017	0.00175
703.499	0.00333	0.00315		743.2	0.00164	0.00175
713.5	0.00285	0.00313		753.2	0.00172	0.00174
723.5	0.00315	0.00311		763.2	0.00183	0.00173
733.499	0.00319	0.00309		773.199	0.0018	0.00172
743.5	0.00312	0.00308		783.2	0.00164	0.00171
753.5	0.00292	0.00306		793.2	0.00164	0.0017
763.5	0.00317	0.00304		803.2	0.00163	0.0017
773.499	0.00317	0.00302		813.2	0.00168	0.00169
783.5	0.00308	0.00301		833.2	0.00164	0.00167
793.5	0.00309	0.00299		853.2	0.00168	0.00166
803.499	0.00305	0.00297		873.2	0.00169	0.00164
813.5	0.00297	0.00295		893.2	0.00166	0.00162
833.5	0.00307	0.00292		913.2	0.00153	0.00161
853.5	0.00274	0.00289		933.2	0.00152	0.00159
873.5	0.00291	0.00285		953.2	0.00155	0.00158
893.5	0.00281	0.00282		973.2	0.00153	0.00156
913.5	0.00264	0.00279		993.2	0.00151	0.00155
933.5	0.00283	0.00276		1013.2	0.00145	0.00154
953.5	0.0027	0.00273		1033.2	0.00154	0.00152
973.5	0.00282	0.00269		1053.2	0.00147	0.00151
993.5	0.00256	0.00266		1073.2	0.00153	0.00149
1013.5	0.00268	0.00263		1093.2	0.00143	0.00148
1033.5	0.00252	0.0026		1113.2	0.00156	0.00146
1053.5	0.00263	0.00257		1133.2	0.0015	0.00145
1073.5	0.00252	0.00254		1153.2	0.00146	0.00144
1093.5	0.0025	0.00251		1173.2	0.00139	0.00142
1113.5	0.00275	0.00249		1193.2	0.00149	0.00141
1133.5	0.00252	0.00246		1213.2	0.0014	0.0014
1153.5	0.00258	0.00243		1233.2	0.00142	0.00138
1173.5	0.00239	0.0024		1253.2	0.00143	0.00137
1193.5	0.0025	0.00237		1273.2	0.00135	0.00136
1213.5	0.00231	0.00235		1293.2	0.00134	0.00135
1233.5	0.00227	0.00232		1313.2	0.00132	0.00133
1253.5	0.00249	0.00229		1333.2	0.00131	0.00132
1273.5	0.0024	0.00227		1353.2	0.00139	0.00131
1293.5	0.00227	0.00224		1373.2	0.00135	0.0013
1313.5	0.00247	0.00222		1393.2	0.00113	0.00128
1333.5	0.00203	0.00219		1413.2	0.00128	0.00127
1353.5	0.00221	0.00217		1433.2	0.00136	0.00126
1373.5	0.00198	0.00214		1453.2	0.00124	0.00125
1393.5	0.00206	0.00212		1473.2	0.00126	0.00124
1413.5	0.002	0.00209		1493.2	0.00115	0.00123
1433.5	0.00209	0.00207		1513.2	0.00126	0.00121
1453.5	0.00204	0.00205		1533.2	0.00122	0.0012
1473.5	0.002	0.00202		1553.2	0.00124	0.00119
1493.5	0.00188	0.002		1573.2	0.00115	0.00118
1513.5	0.00187	0.00198		1593.2	0.00116	0.00117
1533.5	0.00201	0.00195		1613.2	0.00113	0.00116
1553.5	0.00185	0.00193		1633.2	0.00116	0.00115
1573.5	0.00151	0.00191		1653.2	0.0012	0.00114
1593.5	0.00194	0.00189		1673.2	0.00111	0.00113
1613.5	0.00196	0.00187		1693.2	0.00113	0.00112
1633.5	0.00201	0.00185		1713.2	0.00115	0.0011
1653.5	0.00182	0.00182		1733.2	0.00107	0.00109
1673.5	0.00173	0.0018		1753.2	0.001	0.00108
1693.5	0.00171	0.00178		1773.2	0.00109	0.00107
1713.5	0.00175	0.00176		1793.2	0.00106	0.00106
1733.5	0.00172	0.00174		1813.2	0.00112	0.00105
1753.5	0.0016	0.00172		1833.2	0.00109	0.00104
1773.5	0.00177	0.0017		1853.2	0.00098742	0.00103
1793.5	0.00175	0.00168		1873.2	0.0009941	0.00102
1813.5	0.00174	0.00166		1893.2	0.00097144	0.00102
1833.5	0.00172	0.00165		1913.2	0.00095244	0.00101
1853.5	0.00165	0.00163		1933.2	0.00102	0.00099647
1873.5	0.0018	0.00161		1953.2	0.00101	0.00098716
1893.5	0.00146	0.00159		1973.2	0.00093885	0.00097793
1913.5	0.00137	0.00157		1993.2	0.00107	0.00096879
1933.5	0.00154	0.00155		2013.2	0.00095092	0.00095974
1953.5	0.00144	0.00154		2033.2	0.0008787	0.00095077
1973.5	0.00164	0.00152		2053.2	0.00108	0.00094188
1993.5	0.00155	0.0015		2073.2	0.00085231	0.00093308
2013.5	0.00159	0.00148		2093.2	0.00092634	0.00092436
2033.5	0.00141	0.00147		2113.2	0.00097271	0.00091572
2053.5	0.00149	0.00145		2133.2	0.00087906	0.00090716
2073.5	0.0015	0.00143		2153.2	0.00096878	0.00089868
2093.5	0.00143	0.00142		2173.2	0.00089101	0.00089028
2113.5	0.00122	0.0014		2193.2	0.00092393	0.00088196
2133.5	0.00144	0.00139		2213.2	0.00078802	0.00087372
2153.5	0.00148	0.00137		2233.2	0.00079643	0.00086555
2173.5	0.00141	0.00135		2253.2	0.00086081	0.00085746
2193.5	0.0013	0.00134		2273.2	0.00078908	0.00084945
2213.5	0.00139	0.00132		2293.2	0.00078394	0.00084151
2233.5	0.00133	0.00131		2313.2	0.00090551	0.00083364
2253.5	0.00137	0.00129		2333.2	0.0007421	0.00082585
2273.5	0.00121	0.00128		2353.2	0.00070528	0.00081813
2293.5	0.00121	0.00126		2373.2	0.00083699	0.00081048
2313.5	0.00114	0.00125		2393.2	0.00079703	0.00080291
2333.5	0.00134	0.00123		2413.2	0.0008286	0.0007954
2353.5	0.00107	0.00122		2433.2	0.00084282	0.00078797
2373.5	0.00112	0.00121		2453.2	0.00068531	0.00078061
2393.5	0.00122	0.00119		2473.2	0.00083205	0.00077331
2413.5	0.00108	0.00118		2493.2	0.00076741	0.00076608
2433.5	0.00113	0.00117		2513.2	0.00072206	0.00075892
2453.5	0.00124	0.00115		2533.2	0.00082259	0.00075183
2473.5	0.00121	0.00114		2553.2	0.00074084	0.0007448
2493.5	0.00115	0.00113		2573.2	0.00075516	0.00073784
2513.5	0.00114	0.00111		2593.2	0.00066459	0.00073094
2533.5	0.00121	0.0011		2613.2	0.00074736	0.00072411
2553.5	0.00109	0.00109		2633.2	0.00073033	0.00071734
2573.5	0.00101	0.00108		2653.2	0.00075337	0.00071064
2593.5	0.00112	0.00106		2673.2	0.00067985	0.000704
2613.5	0.00098418	0.00105		2693.2	0.00058887	0.00069742
2633.5	0.00105	0.00104		2713.2	0.00064481	0.0006909
2653.5	0.00096275	0.00103		2733.2	0.00074826	0.00068444
2673.5	0.00106	0.00102		2753.2	0.00068183	0.00067804
2693.5	0.0011	0.001		2773.2	0.00061755	0.00067171
2713.5	0.00088097	0.00099313		2793.2	0.00067538	0.00066543
2733.5	0.00090362	0.00098181		2813.2	0.00068511	0.00065921
2753.5	0.00097761	0.00097061		2833.2	0.00077256	0.00065305
2773.5	0.00089065	0.00095954		2853.2	0.00071604	0.00064694
2793.5	0.00116	0.0009486		2873.2	0.00069437	0.0006409
2813.5	0.00097322	0.00093778		2893.2	0.00072863	0.00063491
2833.5	0.00091326	0.00092708		2913.2	0.00057957	0.00062897
2853.5	0.00080544	0.00091651		2933.2	0.00062419	0.00062309
2873.5	0.00093413	0.00090606		2953.2	0.0005695	0.00061727
2893.5	0.00081602	0.00089572		2973.2	0.00065143	0.0006115
2913.5	0.00082736	0.00088551		2993.2	0.00057243	0.00060579
2933.5	0.00089063	0.00087541		3013.2	0.0006108	0.00060012
2953.5	0.00087642	0.00086542
2973.5	0.00087703	0.00085555
2993.5	0.00075819	0.0008458
3013.5	0.00075717	0.00083615

[truncated: 10 more sheets: S23, S24, S25, S26, S27, S28, S29, S30, S31, S32]
